# Supplementary material for: The Impact of Inappropriate Use Patterns on Sub-Lethal Antibiotic Exposure: A Multivariate Analysis on the Selection Risk of Resistant Mutants
Source: Antibiotics (Basel). 2026 Jun 3;15(6):569. doi: 10.3390/antibiotics15060569 (PMC13295387; doi:10.3390/antibiotics15060569)
Supplement: Supplementary file 1 [file antibiotics-15-00569-s001.zip]

Archive with 1 entries (1 files):
- DATA.xls
