# Supplementary material for: The Impact of Inappropriate Use Patterns on Sub-Lethal Antibiotic Exposure: A Multivariate Analysis on the Selection Risk of Resistant Mutants
Source: Antibiotics (Basel). 2026 Jun 3;15(6):569. doi: 10.3390/antibiotics15060569 (PMC13295387; doi:10.3390/antibiotics15060569)
Supplement: Supplementary file 1 [file antibiotics-15-00569-s001.zip › DATA.xls]

## Sheet: en yeni 26.3.26 yeni afet hatic
Gender	Age	Department	Class	Doyouhaveachronicdisease	diseasenegativelyaffectsyourimmunesystem	medicationnegativelyaffectsyourimmunesystem	smoke	Howmanyinfectiousdisease	Howmanytimeshaveyouusedantibioticsinthelast1year	Antibioticscantreatbacterialinfections	Antibioticscantreatviralinfections	Theuseofantibioticsspeedsuptherecoveryofcoldsandcoughs	Frequentuseofantibioticsreducestheeffectivenessoftreatment	Ifanantibioticdoseismisseditshouldbetakenassoonasitisremembered	Failuretocompleteantibiotictreatmentmayleadtoantibioticresistanc	Unnecessaryuseofantibioticsleadtoantibioticresistance	Antibioticsdocausesideeffects	Antibioticscankillbeneficialbacteria	Antibioticsmayreducetheeffectivenessofsomedrugstakentogether	Antibioticscanbeusedtotreatallfeverishillnesses	Antibioticresistanceisgeneralhealthproblem	Theuseofantibioticswithoutdoctorsorderleadstobacterialresistance	Itrustthedoctorsjudgementwhenhedoesprescribeantibiotics	Antibioticsshouldbeavailablewithoutprescription	Highdosesantibioticsacceleratrecovery	Antibioticscanbestoppedwhenthesymptomsdisappear	ThedoctorshouldgivemeantibioticswhenIneedthem	Antibioticsacceleratethehealingofcoldsandcoughs	Antibioticscanpreventanydiseasefromgettingworse	Naturalproductssuchasgingerhoneythymeoilgarliccantreataswellasan	Lowerdosesofantibiotics	Iuseantibioticswithoutaprescriptionbydoctor	IfsomeoneclosetomegetssickIgivethemtheantibioticsIhaveleft	IwouldchangedoctorwhodidntprescribeantibioticswhenIrequestedthem	ItakeantibioticswhenIhaveacoldorflu	Ikeepstockofantibioticsathomeforemergencies	Ialwayscompletetheantibiotictreatment	Iuseantibioticseveniftheyhavexpired	IncaseofrecurrenceofthediseaseIusetheremainingantibiotic	Ireadtheinstructionsforuseofantibiotics	IstoptakingantibioticswhenIfeelbetter	IuseantibioticswhenIhaveafever	B2_R	B3_R	B8_R	B11_R	B1_D	B4_D	B5_D
1	20	1	3	2	2	2	2	0	1	1	2	1	1	1	1	1	2	2	2	2	2	2	1	2	2	2	1	2	2	1	2	1	1	2	2	1	2	2	2	2	1	2	1	0	1	1	1	1	1
1	22	1	1	2	2	2	1	0	2	1	1	1	2	1	1	1	2	1	2	1	2	1	2	1	2	2	1	1	2	1	2	1	1	2	1	1	2	2	1	1	1	1	0	0	1	0	1	0	1
1	19	1	2	2	2	2	2	0	5	1	1	1	1	1	2	1	2	1	1	2	1	1	1	2	2	2	1	2	2	1	1	2	1	1	1	1	2	2	2	1	1	1	0	0	1	1	1	1	1
1	21	1	2	2	2	2	2	0	3	1	1	1	2	2	2	1	2	1	1	2	1	2	2	2	2	2	2	1	2	1	1	1	2	2	1	1	1	2	2	1	1	1	0	0	1	1	1	0	0
2	25	1	4	2	2	2	2	0	1	1	2	1	1	1	2	1	2	1	1	2	1	1	1	2	1	2	2	1	2	1	2	2	2	2	2	1	1	2	1	1	2	1	1	0	1	1	1	1	1
2	20	1	1	2	2	2	2	1	0	1	1	2	1	1	1	1	2	1	1	2	2	2	1	2	2	2	1	2	2	1	2	2	2	2	2	2	1	2	2	1	1	2	0	1	1	1	1	1	1
1	21	1	1	2	2	2	2	0	0	1	1	2	1	1	1	2	2	1	1	1	2	2	1	1	2	1	1	1	1	1	2	2	2	2	1	1	1	1	2	2	1	2	0	1	1	0	1	1	1
1	24	1	4	2	2	2	2	1	3	1	2	2	1	1	2	1	2	1	1	2	1	2	1	2	2	2	2	1	2	2	1	1	2	2	2	1	1	2	2	1	2	2	1	1	1	1	1	1	1
1	23	1	4	2	2	2	2	1	2	1	2	1	1	1	1	1	2	2	1	1	1	1	2	2	2	2	2	2	2	2	2	2	2	2	2	2	2	2	2	1	2	2	1	0	1	0	1	1	1
2	25	1	4	2	2	2	2	3	3	1	2	2	1	1	1	1	2	1	1	2	2	1	1	2	2	1	1	2	2	1	2	2	2	2	2	2	2	2	1	2	1	1	1	1	1	1	1	1	1
1	24	1	2	2	2	2	1	0	3	1	2	2	1	1	1	1	2	1	1	2	1	1	1	2	2	2	1	2	2	2	2	2	2	2	2	2	1	2	2	1	2	2	1	1	1	1	1	1	1
2	23	1	1	2	2	2	2	0	0	1	1	1	1	1	1	1	2	2	1	2	1	1	1	2	2	1	1	2	2	2	1	2	2	2	2	1	1	2	1	1	1	1	0	0	1	1	1	1	1
1	29	1	4	2	2	2	2	0	0	1	2	2	1	1	1	1	2	2	2	2	1	2	1	2	2	2	2	2	2	2	2	1	2	2	2	1	1	2	2	1	2	2	1	1	1	1	1	1	1
1	26	1	4	2	2	2	2	0	1	1	2	2	1	1	2	2	2	2	1	2	2	2	2	2	2	2	2	2	2	2	2	2	2	2	2	2	1	2	2	1	2	2	1	1	1	1	1	1	1
1	26	1	4	2	2	2	2	0	2	1	2	2	1	1	1	1	2	1	1	2	1	1	2	2	2	2	2	2	2	1	2	2	2	2	2	2	1	2	2	2	2	2	1	1	1	1	1	1	1
2	20	1	1	2	2	2	2	2	3	1	1	2	2	1	2	1	2	2	1	1	1	1	1	2	2	2	1	2	1	2	2	2	2	1	2	1	1	2	2	2	2	1	0	1	1	0	1	0	1
1	17	1	1	2	2	2	2	0	1	1	1	1	1	2	1	1	2	1	1	1	1	2	1	2	2	2	2	2	1	2	2	2	2	2	2	2	2	2	1	2	1	1	0	0	1	0	1	1	0
1	20	1	1	2	2	2	2	0	1	1	1	2	1	1	1	1	2	1	1	1	1	1	2	2	2	2	2	2	1	2	2	2	2	2	2	2	2	2	1	2	1	1	0	1	1	0	1	1	1
1	20	1	1	2	2	2	2	1	2	1	2	2	1	2	1	1	2	1	1	1	1	1	2	2	2	1	2	2	1	2	2	2	2	2	2	2	1	2	2	1	2	2	1	1	1	0	1	1	0
2	19	1	1	2	2	2	2	1	3	1	1	1	1	1	1	1	2	1	1	1	1	1	1	1	1	1	1	1	1	1	1	2	1	2	1	1	1	2	1	1	1	1	0	0	1	0	1	1	1
2	21	1	2	2	2	2	2	0	0	1	2	1	2	2	1	2	2	2	2	1	2	2	1	2	2	2	2	1	1	1	1	2	2	2	2	1	1	2	2	1	2	2	1	0	1	0	1	0	0
1	21	1	3	2	2	2	2	1	2	1	2	1	1	2	1	1	2	1	1	2	1	1	1	2	2	2	1	1	2	1	2	1	2	2	2	1	1	2	1	2	2	2	1	0	1	1	1	1	0
1	18	1	1	2	2	2	2	0	1	1	2	1	1	2	1	1	1	1	1	2	1	1	2	2	2	2	2	2	2	1	2	2	2	2	2	2	1	2	2	1	2	2	1	0	0	1	1	1	0
1	25	1	4	1	2	2	2	1	1	1	2	2	1	1	1	1	2	1	1	2	1	1	1	2	2	2	2	2	2	1	2	2	2	2	2	2	1	2	2	1	2	2	1	1	1	1	1	1	1
2	26	1	4	2	2	2	1	0	2	1	2	2	1	1	1	1	2	1	1	2	1	1	1	2	2	2	1	2	2	2	2	2	2	2	2	2	1	2	2	1	2	2	1	1	1	1	1	1	1
1	23	1	3	1	1	2	2	1	3	1	2	1	1	2	1	1	2	1	1	2	1	1	1	2	1	2	2	1	2	1	2	1	2	2	1	1	2	2	1	1	1	2	1	0	1	1	1	1	0
1	23	1	1	2	2	2	2	0	0	1	1	2	1	2	1	1	2	1	1	2	2	1	1	2	2	2	2	2	2	2	2	2	2	2	2	2	1	2	2	1	1	2	0	1	1	1	1	1	0
2	26	1	2	2	2	2	2	0	1	1	2	1	1	1	1	1	2	2	1	1	1	1	1	2	2	2	2	1	2	1	2	2	2	2	2	2	1	2	2	1	1	1	1	0	1	0	1	1	1
1	26	1	2	2	2	1	2	0	1	1	2	2	1	1	1	1	2	1	1	2	1	1	1	2	2	2	1	2	2	2	2	2	2	2	2	2	1	2	2	1	2	2	1	1	1	1	1	1	1
2	20	1	3	2	2	2	2	0	0	1	2	2	1	1	1	1	2	1	1	2	1	1	1	2	2	2	1	2	2	2	2	2	2	2	2	2	1	2	2	1	2	2	1	1	1	1	1	1	1
1	21	1	2	2	2	2	2	1	1	1	2	1	2	1	1	1	1	1	2	2	1	1	1	2	2	1	2	2	2	2	2	2	2	2	2	2	1	2	1	2	2	2	1	0	0	1	1	0	1
1	21	1	4	2	2	2	2	0	1	1	2	2	1	1	1	1	2	1	1	2	1	1	1	2	2	2	1	2	2	2	2	2	2	2	2	2	1	2	2	1	2	2	1	1	1	1	1	1	1
1	21	1	1	2	2	2	2	0	1	1	2	1	1	2	1	1	2	2	1	2	1	1	1	1	2	2	2	1	2	2	2	1	2	2	2	2	2	2	2	2	1	2	1	0	1	1	1	1	0
2	20	1	1	2	2	2	2	0	0	1	1	1	1	2	1	1	2	2	1	2	1	1	1	2	2	2	2	2	2	2	2	2	2	2	2	2	1	2	2	1	2	2	0	0	1	1	1	1	0
1	21	1	2	2	2	2	2	0	2	1	1	1	1	1	1	2	1	1	1	1	1	1	1	2	1	1	1	1	1	1	1	2	1	2	1	1	1	2	1	1	1	1	0	0	0	0	1	1	1
1	21	1	2	2	2	2	2	0	0	1	2	2	2	2	2	1	1	1	1	1	1	2	1	2	1	2	2	1	1	1	2	2	2	2	1	1	1	2	2	1	2	1	1	1	0	0	1	0	0
2	29	1	1	2	2	2	2	0	0	1	2	1	1	1	1	1	2	1	1	1	1	1	1	2	2	2	2	2	2	1	2	1	1	2	2	2	1	2	1	1	2	2	1	0	1	0	1	1	1
1	21	1	3	2	2	2	2	0	0	1	2	2	1	1	1	1	2	1	1	2	2	1	1	1	2	2	1	2	1	2	2	1	2	2	2	2	1	2	2	1	2	2	1	1	1	1	1	1	1
1	19	1	3	2	2	2	2	0	2	1	2	1	1	2	1	1	2	1	1	2	1	1	1	2	2	2	2	1	1	1	2	2	2	2	2	2	1	2	2	1	2	2	1	0	1	1	1	1	0
1	19	1	3	2	2	2	2	0	1	1	2	1	1	1	1	1	2	1	1	2	1	1	1	2	2	2	2	1	1	1	1	2	2	2	1	1	1	2	2	1	1	1	1	0	1	1	1	1	1
1	21	1	3	2	2	2	2	0	0	1	2	2	1	1	1	1	1	1	2	2	1	1	2	2	2	2	1	2	2	2	2	2	2	2	2	2	1	2	2	1	2	2	1	1	0	1	1	1	1
1	22	1	1	2	2	2	1	0	2	1	1	1	2	1	1	2	2	1	2	1	1	1	1	2	2	2	1	1	1	1	1	1	1	2	1	1	2	2	1	1	1	1	0	0	1	0	1	0	1
2	21	1	1	1	2	2	2	1	2	1	2	2	1	1	1	1	2	1	1	2	2	2	1	2	2	1	1	2	2	1	1	2	2	2	2	2	2	2	2	2	2	2	1	1	1	1	1	1	1
1	23	1	2	2	2	2	2	1	1	1	2	2	1	1	1	1	2	1	1	2	1	1	1	2	2	2	2	2	2	2	2	2	2	2	2	2	1	2	2	1	2	2	1	1	1	1	1	1	1
1	39	1	3	1	2	2	2	1	0	1	2	2	1	2	2	1	2	1	1	2	1	1	1	2	2	2	2	2	2	2	2	2	2	2	2	2	1	2	2	1	2	2	1	1	1	1	1	1	0
1	27	1	3	2	2	2	2	0	0	1	2	2	1	2	1	1	2	1	1	2	1	1	1	2	2	1	1	2	1	2	2	2	2	2	2	2	1	2	2	1	1	2	1	1	1	1	1	1	0
2	27	1	2	2	2	2	1	1	2	1	2	2	1	1	2	1	2	1	2	2	1	1	1	2	2	2	1	2	2	2	2	2	2	2	2	1	1	2	2	1	2	2	1	1	1	1	1	1	1
1	21	1	4	2	2	2	2	1	0	1	2	1	2	1	1	2	2	1	1	1	1	1	1	2	2	2	2	1	1	1	2	2	2	2	2	2	1	2	2	1	2	2	1	0	1	0	1	0	1
1	19	1	1	2	2	2	2	2	0	1	2	2	1	1	1	1	2	1	1	2	1	1	1	2	2	2	1	2	2	1	2	2	2	2	2	1	1	2	2	1	2	2	1	1	1	1	1	1	1
2	19	1	1	2	2	2	2	0	0	1	2	2	1	1	1	1	2	1	1	2	1	1	1	2	2	2	1	2	2	2	2	2	2	2	2	2	1	2	2	1	2	2	1	1	1	1	1	1	1
2	19	1	1	2	2	2	2	0	0	1	2	2	1	1	1	1	2	1	1	2	1	1	1	2	2	2	1	2	2	2	2	2	2	2	2	2	1	2	2	1	2	2	1	1	1	1	1	1	1
1	24	1	2	2	2	2	2	1	2	1	2	1	1	1	1	1	2	1	1	2	2	1	1	2	2	2	1	1	2	1	2	1	1	2	1	1	2	2	1	2	1	2	1	0	1	1	1	1	1
1	21	1	1	1	2	2	2	0	0	1	2	2	1	1	1	1	2	1	1	2	1	1	1	2	2	2	1	2	2	2	2	2	2	2	2	2	1	2	2	1	2	2	1	1	1	1	1	1	1
1	26	1	2	2	2	2	1	1	0	1	2	2	1	1	1	1	2	1	1	2	1	2	1	2	2	2	1	2	2	1	1	2	2	2	2	2	1	2	2	1	2	2	1	1	1	1	1	1	1
1	19	1	2	1	1	1	1	1	1	1	1	1	1	1	1	1	2	1	1	2	2	2	2	2	2	2	2	2	2	2	2	2	2	2	2	2	2	2	2	2	2	2	0	0	1	1	1	1	1
2	24	1	2	2	2	2	1	0	0	1	1	1	1	1	1	1	2	1	1	2	1	1	1	1	2	2	1	1	1	1	1	1	1	1	1	1	2	1	1	1	2	2	0	0	1	1	1	1	1
2	23	1	2	2	2	2	2	0	1	1	2	1	1	1	1	1	2	1	1	2	1	1	2	2	2	2	2	2	2	2	2	2	2	2	2	2	2	2	2	2	2	2	1	0	1	1	1	1	1
2	24	1	4	1	1	2	2	1	0	1	2	1	1	2	1	1	2	1	1	2	1	2	1	2	2	2	2	1	1	1	2	2	2	2	2	2	2	2	2	1	1	1	1	0	1	1	1	1	0
1	23	1	1	2	2	2	2	0	0	1	2	2	1	2	1	1	2	1	1	2	1	1	1	2	2	2	2	2	2	2	2	2	2	2	2	2	1	2	2	1	1	2	1	1	1	1	1	1	0
1	24	2	4	2	2	2	2	0	0	1	2	2	1	1	1	1	2	1	1	2	1	1	1	2	2	2	1	2	1	1	1	2	2	2	2	2	1	2	1	1	2	2	1	1	1	1	1	1	1
2	27	1	4	2	2	2	2	0	1	1	2	2	1	1	1	1	2	2	1	2	1	1	1	2	2	2	2	2	2	2	2	2	2	2	2	2	2	2	2	2	2	2	1	1	1	1	1	1	1
1	22	1	4	2	2	2	2	1	2	1	1	1	1	1	1	1	2	1	2	2	1	1	2	2	2	2	2	1	1	1	2	2	2	2	2	1	1	2	2	1	2	1	0	0	1	1	1	1	1
1	42	1	1	2	2	2	2	0	0	1	2	2	1	1	1	1	2	2	1	2	2	1	1	2	2	2	2	2	2	2	2	2	2	2	2	2	1	2	2	1	2	2	1	1	1	1	1	1	1
2	23	1	1	2	2	2	2	0	0	1	1	1	1	1	1	1	1	1	1	1	1	1	1	1	1	1	1	1	1	1	1	1	1	1	1	1	1	1	1	1	1	1	0	0	0	0	1	1	1
2	23	1	1	2	2	2	2	0	0	1	1	1	1	1	1	1	1	1	1	1	1	1	1	1	1	1	1	1	1	1	1	1	1	1	1	1	1	1	1	1	1	1	0	0	0	0	1	1	1
1	34	2	3	1	2	2	2	0	0	1	2	2	1	1	1	1	2	1	1	1	2	2	2	1	2	2	2	2	2	1	2	2	2	2	2	2	1	2	2	1	2	1	1	1	1	0	1	1	1
1	22	1	2	2	2	2	2	1	1	1	2	2	1	1	2	1	2	1	1	2	1	2	1	2	2	1	2	2	2	1	2	2	2	2	1	2	2	2	2	1	1	2	1	1	1	1	1	1	1
1	26	1	4	2	2	2	2	0	0	1	2	2	1	1	1	1	2	2	1	2	2	2	1	2	2	2	1	2	2	2	2	2	2	2	2	2	1	2	2	1	2	2	1	1	1	1	1	1	1
1	22	1	2	2	2	2	2	3	5	1	2	1	2	1	1	1	1	1	2	1	1	1	1	2	2	1	2	1	2	1	1	2	2	2	1	1	1	2	2	1	1	1	1	0	0	0	1	0	1
1	27	2	4	2	2	2	2	0	1	1	1	1	1	1	1	1	2	1	1	2	1	1	1	1	2	2	2	2	2	1	2	2	2	2	2	2	1	2	2	1	2	1	0	0	1	1	1	1	1
1	24	2	4	2	2	2	2	1	3	1	2	2	1	1	1	1	2	1	1	2	2	1	1	2	2	2	2	2	2	2	2	2	2	2	2	2	1	2	2	1	2	2	1	1	1	1	1	1	1
1	23	1	4	2	2	1	2	0	3	1	1	1	1	1	1	1	1	1	1	1	1	1	1	2	1	1	1	1	1	1	1	1	1	1	1	1	1	1	1	1	1	1	0	0	0	0	1	1	1
2	22	2	4	2	2	2	1	3	3	1	2	2	1	1	1	1	2	1	1	2	1	1	1	2	2	2	1	2	2	2	2	2	2	2	2	1	1	2	1	1	2	2	1	1	1	1	1	1	1
1	20	1	1	2	2	2	1	2	1	1	2	2	1	1	1	1	2	1	1	2	2	2	2	2	2	2	2	2	2	2	2	2	2	2	2	2	2	2	2	2	2	2	1	1	1	1	1	1	1
1	20	1	1	2	2	2	1	2	1	1	2	2	1	1	1	1	2	1	1	2	2	2	2	2	2	2	2	2	2	2	2	2	2	2	2	2	2	2	2	2	2	2	1	1	1	1	1	1	1
1	20	1	1	2	2	2	1	2	1	1	2	2	1	1	1	1	2	1	1	2	2	2	2	2	2	2	2	2	2	2	2	2	2	2	2	2	2	2	2	2	2	2	1	1	1	1	1	1	1
1	18	1	1	2	2	2	2	0	0	2	1	1	2	1	1	1	2	2	1	2	1	1	1	2	2	2	2	1	2	1	2	1	1	2	1	1	2	1	1	2	1	1	0	0	1	1	0	0	1
1	18	1	2	1	2	2	1	0	3	1	1	1	2	2	1	1	2	2	1	1	2	1	1	2	2	1	2	1	2	1	2	2	2	2	1	1	2	2	2	1	2	1	0	0	1	0	1	0	0
1	22	1	2	2	2	2	2	1	2	1	2	1	1	1	1	1	2	1	1	2	1	2	2	2	2	2	2	2	2	2	2	2	2	2	1	1	1	2	2	1	1	2	1	0	1	1	1	1	1
1	30	1	4	2	2	2	2	1	2	1	1	1	2	1	1	1	2	1	1	2	1	1	1	2	2	2	2	1	1	2	2	2	2	2	2	2	1	2	2	1	2	2	0	0	1	1	1	0	1
1	21	1	2	2	2	2	2	0	0	1	2	1	1	1	1	1	2	2	1	2	2	2	1	2	2	1	1	1	1	2	2	1	1	2	1	1	2	2	2	1	1	2	1	0	1	1	1	1	1
1	22	2	4	2	2	2	2	1	1	1	2	2	1	1	1	1	2	1	1	2	1	1	2	2	2	2	1	2	1	2	2	1	2	2	2	1	1	2	2	1	2	2	1	1	1	1	1	1	1
2	23	1	3	2	2	2	2	0	0	1	2	1	1	1	1	1	2	1	1	1	2	1	2	2	2	2	2	1	1	2	2	2	2	2	2	1	1	2	2	1	2	1	1	0	1	0	1	1	1
2	21	1	1	2	2	2	2	1	2	1	1	1	1	2	2	2	2	1	1	1	1	2	1	2	2	1	1	2	2	1	2	1	1	2	2	1	1	2	2	1	1	2	0	0	1	0	1	1	0
1	20	1	2	2	2	2	2	0	0	1	2	2	1	1	1	1	2	1	1	2	2	1	1	2	2	2	1	2	2	2	2	2	2	2	2	2	1	2	2	1	2	2	1	1	1	1	1	1	1
1	24	1	4	2	2	2	2	0	2	1	2	1	2	1	2	2	1	1	1	2	2	1	1	1	2	2	2	2	2	1	1	2	2	2	2	2	1	2	2	1	2	2	1	0	0	1	1	0	1
1	24	2	1	2	2	2	2	1	1	1	2	2	1	1	1	1	2	1	1	2	1	1	2	2	2	1	2	2	2	2	2	2	2	2	2	2	1	2	2	1	2	2	1	1	1	1	1	1	1
2	23	1	1	2	2	2	2	0	0	1	1	1	1	1	1	1	1	1	1	1	1	1	1	1	1	1	1	1	1	1	1	1	1	1	1	1	1	1	1	1	1	1	0	0	0	0	1	1	1
1	22	1	3	2	2	2	2	0	5	1	2	2	1	1	1	1	2	1	1	2	1	1	1	2	2	2	1	2	2	2	2	2	2	2	2	2	2	2	2	2	2	2	1	1	1	1	1	1	1
1	19	1	2	2	2	2	2	0	5	1	1	1	1	1	2	1	2	1	1	2	1	1	1	1	1	2	2	2	2	1	1	1	1	2	1	1	2	2	2	1	2	1	0	0	1	1	1	1	1
2	25	1	4	2	2	2	2	1	2	1	2	1	1	2	1	1	2	1	1	2	1	1	1	2	2	2	2	2	2	1	2	2	2	2	2	2	1	2	2	2	2	2	1	0	1	1	1	1	0
2	23	1	3	2	2	2	2	0	2	1	1	1	1	2	1	1	2	1	1	2	1	1	1	2	2	2	2	1	2	1	1	2	2	2	1	2	1	2	2	1	1	2	0	0	1	1	1	1	0
2	23	1	1	2	2	2	2	0	0	1	1	1	1	1	1	1	1	1	1	1	1	1	1	1	1	1	1	1	1	1	1	1	1	1	1	1	1	1	1	1	1	1	0	0	0	0	1	1	1
1	26	1	4	2	2	2	2	1	1	2	2	2	1	2	2	2	2	2	1	2	2	2	2	2	2	2	2	2	2	2	2	2	2	2	2	2	2	2	2	2	2	2	1	1	1	1	0	1	0
2	23	1	1	2	2	2	2	0	0	1	1	1	1	1	1	1	1	1	1	1	1	1	1	1	1	1	1	1	1	1	1	1	1	1	1	1	1	1	1	1	1	1	0	0	0	0	1	1	1
1	18	1	1	1	2	2	1	0	3	1	2	1	2	1	1	2	1	2	1	1	1	2	2	1	2	2	2	1	1	1	2	2	1	2	2	2	2	2	2	2	2	2	1	0	0	0	1	0	1
2	19	1	1	2	2	2	2	2	1	1	1	1	1	2	1	1	2	1	1	1	1	1	2	2	2	1	2	1	1	1	1	2	1	2	1	1	1	2	2	1	1	1	0	0	1	0	1	1	0
1	21	1	2	2	2	2	2	0	1	1	2	1	1	2	1	2	2	1	1	1	2	2	1	2	2	1	2	1	2	2	1	2	1	2	1	1	1	1	2	1	2	1	1	0	1	0	1	1	0
1	22	1	1	2	2	2	1	0	2	1	1	1	2	1	1	1	2	2	2	1	1	1	1	2	2	2	1	1	1	1	1	1	1	2	1	1	2	2	1	1	1	1	0	0	1	0	1	0	1
2	20	1	1	2	2	2	2	3	4	1	1	1	1	1	1	1	1	1	1	1	1	1	1	1	1	1	1	1	1	1	1	1	1	1	1	1	1	1	1	1	1	1	0	0	0	0	1	1	1
1	29	1	4	2	2	2	2	0	0	1	2	2	1	1	1	1	2	1	1	2	1	1	1	2	2	2	1	2	2	2	2	1	2	2	2	2	1	2	2	1	2	2	1	1	1	1	1	1	1
1	26	1	1	2	2	2	1	0	3	2	2	2	2	1	1	2	2	1	1	2	2	1	2	2	2	2	2	2	1	2	2	2	2	2	1	1	2	1	2	2	1	1	1	1	1	1	0	0	1
1	20	1	2	2	2	2	2	0	0	1	2	2	1	1	1	1	1	1	1	2	2	1	2	2	2	2	1	2	1	1	2	2	2	2	2	2	1	1	1	1	2	2	1	1	0	1	1	1	1
1	21	1	2	2	2	2	2	0	0	1	2	2	1	1	1	1	2	1	1	2	1	1	1	2	2	2	2	2	2	2	2	2	2	2	2	2	1	2	2	1	2	2	1	1	1	1	1	1	1
1	18	1	1	2	2	2	2	1	2	1	2	1	1	1	1	1	2	1	1	2	1	1	2	2	2	2	2	1	2	2	2	2	2	2	2	2	1	2	2	1	2	2	1	0	1	1	1	1	1
1	19	1	2	2	2	2	2	0	0	1	2	2	1	1	1	1	2	1	1	2	2	1	1	2	2	2	1	2	2	2	2	2	2	2	2	2	1	2	2	1	2	2	1	1	1	1	1	1	1
1	22	1	3	2	2	2	2	1	1	1	1	2	1	2	1	1	2	1	1	2	2	1	1	2	2	2	1	2	1	1	2	1	2	2	2	2	2	2	1	2	1	2	0	1	1	1	1	1	0
1	25	1	2	2	2	2	2	0	4	1	1	1	1	1	1	1	1	1	1	2	1	1	1	1	2	1	1	1	2	1	2	1	2	2	2	2	1	2	2	1	1	2	0	0	0	1	1	1	1
1	21	1	2	2	2	2	2	0	0	1	2	1	1	1	1	1	2	1	1	2	2	1	1	2	2	2	1	1	1	2	2	2	2	2	2	2	1	2	1	2	2	2	1	0	1	1	1	1	1
1	18	1	1	1	1	2	2	0	0	1	1	1	2	1	1	1	2	1	2	2	1	2	2	2	2	2	2	2	2	2	2	2	2	2	2	2	2	2	2	2	2	2	0	0	1	1	1	0	1
1	18	1	1	1	1	2	2	0	0	1	1	1	2	1	1	1	2	1	2	2	1	2	2	2	2	2	2	2	2	2	2	2	2	2	2	2	2	2	2	2	2	2	0	0	1	1	1	0	1
2	19	1	1	2	2	2	2	0	0	1	1	1	1	2	2	1	1	1	2	2	1	1	1	2	2	2	2	2	1	1	1	2	1	2	1	1	2	1	2	2	2	2	0	0	0	1	1	1	0
1	19	1	2	2	2	2	2	0	0	1	1	1	2	1	2	1	2	2	1	2	2	1	2	2	2	1	1	2	1	1	1	1	1	2	2	1	1	2	2	1	1	1	0	0	1	1	1	0	1
1	31	1	2	2	2	2	2	1	0	1	2	1	1	2	1	1	2	1	1	1	1	1	2	2	2	2	1	1	1	1	2	2	2	2	2	2	1	2	2	1	2	2	1	0	1	0	1	1	0
3	18	1	2	2	1	1	1	0	0	1	1	1	1	1	1	2	2	1	1	1	1	2	1	2	2	2	2	2	1	2	1	2	2	2	2	2	2	1	2	2	1	1	0	0	1	0	1	1	1
1	25	1	3	2	2	2	2	0	0	1	2	2	1	1	1	1	2	1	1	2	1	1	1	2	2	2	2	2	2	2	2	2	2	2	2	2	1	2	2	1	2	2	1	1	1	1	1	1	1
2	23	1	4	2	2	2	2	0	0	1	2	2	1	2	2	1	2	1	1	2	1	1	1	2	1	2	1	2	1	1	2	2	2	2	2	1	1	2	1	1	2	2	1	1	1	1	1	1	0
2	24	1	3	2	2	2	2	0	0	1	1	2	2	1	2	1	2	2	1	2	2	1	1	2	2	2	1	1	1	2	2	2	2	1	2	2	1	2	2	2	2	2	0	1	1	1	1	0	1
1	24	1	4	2	2	2	2	1	2	1	2	1	1	2	1	2	2	2	1	2	2	1	1	2	2	1	1	1	1	1	2	2	2	2	1	1	2	2	2	1	1	1	1	0	1	1	1	1	0
1	24	1	3	2	2	2	2	0	2	1	2	2	1	1	1	1	2	1	1	2	1	1	1	2	2	2	1	2	1	2	2	2	2	2	2	2	1	2	2	1	2	2	1	1	1	1	1	1	1
1	21	1	3	2	2	2	2	0	0	1	2	2	1	1	1	1	1	2	1	2	1	1	1	2	2	2	1	2	2	2	2	2	2	2	2	2	1	2	2	1	2	2	1	1	0	1	1	1	1
1	21	1	4	2	2	2	2	1	1	1	2	1	1	1	1	1	2	1	1	2	1	1	2	2	2	2	2	1	1	1	2	1	1	2	2	1	2	2	1	1	1	1	1	0	1	1	1	1	1
1	29	1	4	2	2	2	1	0	2	1	1	2	1	1	1	1	2	1	1	1	1	1	1	1	1	1	1	1	1	1	1	1	1	1	2	1	1	1	1	1	1	1	0	1	1	0	1	1	1
2	28	1	4	2	2	2	2	0	0	1	2	2	1	1	1	1	2	2	1	2	2	2	1	2	2	2	1	2	2	2	2	2	2	2	2	2	1	2	2	1	2	2	1	1	1	1	1	1	1
1	26	1	4	2	2	2	2	0	0	2	2	2	2	2	2	2	2	2	2	2	2	2	2	2	2	2	2	2	2	2	2	2	2	2	2	2	2	2	2	2	2	2	1	1	1	1	0	0	0
1	28	1	2	2	2	2	2	1	0	1	2	1	1	2	1	1	2	1	2	1	1	1	1	2	2	2	2	2	1	1	1	2	2	2	2	2	1	2	2	1	2	2	1	0	1	0	1	1	0
1	22	1	3	2	2	2	2	0	0	1	2	2	2	1	1	1	2	1	1	2	1	1	1	2	2	2	1	2	1	2	1	2	2	2	2	2	1	2	1	1	2	2	1	1	1	1	1	0	1
1	28	1	4	2	2	2	2	2	2	1	2	1	1	1	1	1	2	1	1	2	1	2	2	2	2	2	2	2	2	2	2	2	2	2	2	2	1	2	2	1	2	2	1	0	1	1	1	1	1
1	27	1	1	2	2	2	2	0	0	1	2	1	2	1	1	1	2	2	2	1	1	2	1	1	2	1	2	1	1	1	2	2	2	2	2	2	2	2	2	2	2	2	1	0	1	0	1	0	1
1	17	1	2	2	2	2	2	0	1	1	2	2	1	1	1	1	2	1	1	2	1	1	1	1	1	1	1	1	1	1	1	2	1	2	2	1	1	1	1	1	1	1	1	1	1	1	1	1	1
1	22	1	4	2	2	2	2	1	2	1	1	1	1	2	1	1	2	1	2	2	2	2	2	2	2	2	2	1	1	2	2	2	2	2	2	1	1	2	2	1	2	2	0	0	1	1	1	1	0
1	27	1	2	2	2	2	2	1	0	1	1	2	1	1	2	1	2	2	1	2	1	1	1	2	2	2	2	2	2	2	2	2	2	2	2	2	1	2	1	1	2	2	0	1	1	1	1	1	1
1	28	1	4	2	2	2	2	0	1	1	2	1	1	1	1	1	2	1	1	2	2	1	1	2	2	2	2	2	2	2	2	2	2	2	2	2	1	2	2	1	1	2	1	0	1	1	1	1	1
1	21	1	4	2	2	2	2	0	1	1	1	1	1	2	2	1	1	1	1	2	2	1	1	2	2	2	2	2	2	1	1	2	2	2	2	2	1	2	2	1	2	2	0	0	0	1	1	1	0
1	26	1	1	2	2	2	1	0	2	2	2	1	1	2	1	1	2	1	1	2	2	1	1	1	1	2	2	1	1	2	1	2	2	1	1	1	2	2	2	1	2	2	1	0	1	1	0	1	0
1	27	1	3	2	2	2	2	0	1	1	1	1	1	1	1	1	2	1	1	1	2	2	1	2	2	2	2	1	1	2	2	2	2	2	2	2	1	2	2	1	2	2	0	0	1	0	1	1	1
1	22	1	4	2	2	2	2	0	0	1	1	1	2	1	1	2	2	1	1	2	1	2	1	1	2	1	1	2	2	1	1	1	1	2	2	2	2	2	2	1	1	2	0	0	1	1	1	0	1
1	31	1	2	2	2	2	2	1	0	1	2	1	1	2	1	1	2	2	1	2	2	1	1	2	2	1	1	2	2	1	2	2	2	2	2	2	1	2	2	1	1	2	1	0	1	1	1	1	0
2	25	1	4	2	2	2	2	0	2	1	1	1	2	1	2	2	2	2	2	2	2	2	2	2	2	1	1	1	2	2	2	1	1	2	2	1	1	2	2	1	1	2	0	0	1	1	1	0	1
1	22	1	4	2	2	2	2	0	1	1	2	2	1	1	1	1	2	1	1	2	1	1	1	2	2	2	1	2	2	2	2	2	2	2	2	1	1	2	2	1	2	2	1	1	1	1	1	1	1
1	25	1	3	2	2	2	2	0	0	1	2	2	2	1	1	1	2	1	2	1	1	2	1	1	2	2	2	2	1	1	2	1	2	2	2	2	1	2	2	1	2	2	1	1	1	0	1	0	1
1	32	1	4	2	2	2	2	1	1	1	2	1	1	1	1	1	2	2	1	2	1	1	1	2	2	2	2	1	2	2	2	2	2	2	2	2	1	2	1	1	2	1	1	0	1	1	1	1	1
1	19	1	4	2	2	2	2	0	1	1	2	2	1	1	2	1	2	1	1	2	1	2	1	1	1	2	1	2	2	2	2	1	2	2	2	1	1	2	1	1	2	2	1	1	1	1	1	1	1
1	30	1	4	2	2	2	2	0	1	1	2	1	1	1	1	1	2	1	1	2	1	1	1	2	2	2	2	2	2	2	2	2	2	2	2	2	1	2	1	1	1	1	1	0	1	1	1	1	1
1	25	1	4	2	2	2	2	0	0	1	1	2	1	2	1	1	2	1	1	2	1	2	1	2	2	2	2	1	2	1	2	2	2	2	2	2	1	2	2	1	2	2	0	1	1	1	1	1	0
1	42	1	1	2	2	2	2	0	1	1	2	2	1	1	1	1	2	2	1	2	1	1	1	2	2	2	2	2	2	2	2	2	2	2	2	1	1	2	2	1	2	2	1	1	1	1	1	1	1
1	29	1	4	2	2	2	2	0	0	1	2	1	1	1	2	1	2	1	1	1	2	2	1	2	2	2	2	1	1	1	2	2	2	2	1	1	1	2	2	1	2	1	1	0	1	0	1	1	1
1	25	1	2	2	2	2	2	0	2	1	2	1	1	1	1	1	2	1	1	2	2	1	1	1	2	2	2	1	2	2	2	1	1	2	1	1	2	2	1	2	1	2	1	0	1	1	1	1	1
2	20	1	4	2	2	2	2	0	0	1	1	1	1	1	1	1	1	1	1	1	2	1	1	2	2	2	2	2	2	1	2	2	2	2	2	2	1	2	2	1	2	2	0	0	0	0	1	1	1
2	26	1	3	2	2	2	2	2	3	1	2	1	1	1	1	1	2	1	1	2	2	2	2	2	2	1	2	2	2	2	2	2	2	2	2	2	1	2	2	1	2	2	1	0	1	1	1	1	1
2	28	1	4	1	2	2	2	0	0	1	1	2	1	1	1	1	2	2	1	2	1	1	1	2	2	2	2	2	2	2	2	2	2	2	2	2	1	2	2	1	1	2	0	1	1	1	1	1	1
1	32	1	4	2	2	2	2	1	1	1	2	1	1	2	1	1	2	1	1	2	1	1	2	2	2	2	2	2	2	2	2	2	2	2	2	2	1	2	2	1	2	2	1	0	1	1	1	1	0
1	33	1	3	2	2	2	1	0	0	1	2	1	1	1	2	1	2	1	1	2	1	1	1	2	2	2	2	2	1	1	2	2	2	2	2	2	2	2	1	1	2	2	1	0	1	1	1	1	1
1	21	1	4	2	2	2	2	0	0	1	2	2	1	1	1	1	2	1	1	2	2	1	1	2	2	2	2	2	2	1	2	2	2	2	2	2	1	2	2	1	2	2	1	1	1	1	1	1	1
1	22	1	4	2	1	2	2	0	3	1	1	1	1	1	1	1	2	1	1	2	1	1	1	2	2	2	2	1	2	2	2	2	2	2	2	2	1	2	2	1	2	2	0	0	1	1	1	1	1
2	22	1	1	2	2	2	2	0	0	1	1	1	1	1	1	1	2	1	1	2	2	2	2	2	2	2	2	2	2	2	2	2	2	2	2	2	2	2	2	2	2	2	0	0	1	1	1	1	1
1	18	1	1	1	2	2	1	2	4	1	2	1	1	2	1	1	1	2	1	1	2	2	2	1	2	1	2	2	1	2	2	1	2	1	1	1	2	2	2	2	1	2	1	0	0	0	1	1	0
1	19	1	1	2	2	2	2	1	2	1	2	2	1	2	2	1	2	1	1	2	1	1	1	2	2	2	1	2	2	2	2	2	2	2	2	2	1	2	2	1	2	2	1	1	1	1	1	1	0
1	22	1	1	2	2	2	2	0	3	1	1	2	1	2	1	2	1	1	1	2	2	2	2	2	2	2	2	2	2	2	2	2	2	2	2	2	2	2	2	2	2	2	0	1	0	1	1	1	0
1	21	1	2	2	2	2	2	0	0	2	2	2	1	2	1	2	2	1	2	1	1	2	1	2	2	1	2	1	1	2	1	1	2	2	2	2	1	2	2	1	1	2	1	1	1	0	0	1	0
1	20	1	4	2	2	2	2	0	0	1	2	1	1	1	1	1	2	1	1	1	1	2	2	2	2	2	2	1	2	2	2	1	1	2	1	1	1	2	2	2	2	1	1	0	1	0	1	1	1
1	18	1	1	2	2	2	2	0	1	1	2	1	2	1	1	1	2	1	1	2	2	1	2	2	2	2	2	1	2	2	2	2	2	2	1	2	1	2	2	1	2	2	1	0	1	1	1	0	1
1	21	1	1	2	2	2	2	0	0	1	2	2	1	1	2	1	2	2	2	2	2	1	1	1	2	2	2	2	2	1	2	2	2	2	2	2	1	2	2	1	2	2	1	1	1	1	1	1	1
2	24	1	4	2	2	2	2	0	1	1	2	2	1	1	1	1	2	1	1	2	2	1	2	2	2	1	2	2	2	2	2	2	2	2	2	2	1	2	2	1	1	2	1	1	1	1	1	1	1
1	25	1	1	2	2	2	2	0	0	1	1	1	2	2	1	1	1	2	2	2	1	1	2	1	1	1	1	1	1	1	1	1	1	1	1	1	1	1	1	2	2	2	0	0	0	1	1	0	0
1	21	1	3	2	2	2	2	1	0	1	2	2	1	1	1	1	2	1	2	2	1	1	2	2	2	2	1	2	2	2	2	2	2	2	2	2	1	2	1	1	2	2	1	1	1	1	1	1	1
1	28	1	4	2	2	2	2	2	5	1	1	1	1	1	1	1	2	1	1	1	1	1	2	2	1	2	2	2	1	1	2	2	1	2	1	1	1	2	2	1	2	1	0	0	1	0	1	1	1
1	25	1	4	2	2	2	2	1	1	1	2	2	1	2	1	1	2	1	1	2	1	1	2	2	2	2	2	2	2	2	2	2	2	2	2	2	1	2	2	1	2	2	1	1	1	1	1	1	0
2	24	1	3	2	2	2	2	0	0	1	2	1	2	1	1	1	2	1	1	2	2	1	1	2	2	2	2	1	1	2	2	2	2	2	1	1	1	2	2	1	2	1	1	0	1	1	1	0	1
1	27	1	4	2	2	2	2	0	0	1	1	2	1	2	1	1	2	1	1	2	1	1	2	2	1	2	1	2	1	1	2	2	1	2	2	1	1	2	1	1	2	2	0	1	1	1	1	1	0
2	24	1	4	2	2	2	2	0	0	1	2	1	1	1	1	1	2	2	1	2	1	1	2	1	2	2	2	1	2	1	2	1	2	2	1	2	2	2	2	1	1	2	1	0	1	1	1	1	1
2	23	1	3	2	2	2	2	0	0	1	2	2	2	1	2	2	1	2	2	2	2	2	2	2	2	2	2	2	2	2	2	2	2	2	2	2	2	2	2	2	2	2	1	1	0	1	1	0	1
1	18	1	3	2	2	2	2	0	0	1	2	2	1	1	2	1	2	2	1	2	1	1	1	2	2	2	2	2	2	2	1	2	2	2	2	2	1	2	2	1	2	2	1	1	1	1	1	1	1
2	25	1	4	2	2	2	2	1	2	1	2	1	2	1	1	1	2	1	1	2	1	1	1	2	2	2	1	1	2	1	2	2	2	2	2	2	1	2	2	2	2	2	1	0	1	1	1	0	1
2	34	1	4	2	2	2	2	0	0	1	2	1	1	1	2	1	2	1	1	2	2	2	1	2	2	2	2	2	1	1	2	2	2	2	2	2	2	2	2	1	2	2	1	0	1	1	1	1	1
1	21	1	4	2	2	2	2	0	1	1	2	1	1	1	1	1	2	1	1	2	1	1	2	1	2	2	1	1	2	2	1	2	2	1	1	2	1	2	2	1	2	2	1	0	1	1	1	1	1
1	21	1	4	2	2	2	2	0	1	1	2	2	2	1	1	2	2	1	2	2	2	1	1	1	2	2	1	2	1	1	2	2	2	2	2	2	1	2	2	1	2	2	1	1	1	1	1	0	1
1	25	1	2	2	2	2	2	0	0	1	1	1	1	1	1	1	2	1	1	2	1	1	1	2	2	1	1	1	2	1	2	2	2	2	2	2	1	2	1	1	2	2	0	0	1	1	1	1	1
2	24	1	4	2	2	2	2	0	5	1	2	1	1	1	1	1	2	1	1	2	2	1	2	2	2	2	2	2	2	1	2	2	2	2	2	2	2	2	2	2	2	2	1	0	1	1	1	1	1
1	23	1	4	2	2	2	2	0	0	1	2	1	2	2	2	2	2	1	2	1	2	2	2	2	2	2	2	2	1	1	2	1	2	2	2	1	1	2	2	1	2	2	1	0	1	0	1	0	0
1	20	1	4	2	2	2	2	0	0	1	2	2	1	1	1	1	2	1	1	2	1	1	1	2	2	2	2	2	2	1	2	2	2	2	2	2	2	2	2	1	1	2	1	1	1	1	1	1	1
1	21	1	4	2	2	2	2	1	1	1	2	2	1	1	2	1	2	1	1	2	2	2	1	1	2	1	2	2	2	2	2	2	2	2	2	1	2	2	1	1	1	2	1	1	1	1	1	1	1
1	23	1	1	2	2	2	2	0	0	1	2	2	1	1	2	1	2	1	1	2	1	1	1	2	2	2	2	2	2	2	2	2	2	2	2	2	1	2	2	1	2	2	1	1	1	1	1	1	1
1	25	1	4	2	2	2	2	1	0	1	2	1	1	2	1	1	2	2	1	2	1	2	2	1	2	2	2	2	2	2	2	1	2	2	2	1	1	2	2	1	2	2	1	0	1	1	1	1	0
2	30	2	4	2	2	2	2	1	1	1	1	1	2	1	1	2	2	2	2	1	2	1	2	2	2	1	1	2	1	1	1	1	2	2	2	1	1	2	1	1	1	2	0	0	1	0	1	0	1
2	20	1	4	2	2	2	2	0	0	1	1	1	1	1	2	1	2	1	1	1	2	2	2	2	2	2	2	1	2	1	2	2	2	2	2	2	1	2	2	1	2	2	0	0	1	0	1	1	1
1	22	1	4	2	2	2	2	1	3	1	2	1	1	1	1	2	2	1	1	2	2	1	2	2	1	2	1	2	1	2	2	2	2	2	2	2	1	2	2	1	1	2	1	0	1	1	1	1	1
1	20	1	4	2	2	2	2	0	0	1	1	1	1	1	2	1	2	1	1	1	2	1	1	1	1	1	1	1	1	1	2	2	2	2	2	2	2	2	1	2	2	1	0	0	1	0	1	1	1
2	22	1	3	2	2	2	2	0	0	1	2	1	1	1	1	1	2	1	1	2	1	1	1	2	2	2	2	1	1	1	1	1	2	2	2	2	1	2	2	1	2	2	1	0	1	1	1	1	1
1	18	2	1	2	2	2	2	0	3	1	2	2	1	1	1	1	2	1	1	2	1	1	1	2	2	2	1	2	2	2	2	2	2	2	2	2	1	2	2	1	2	2	1	1	1	1	1	1	1
1	18	1	1	2	2	2	2	0	1	1	2	2	1	1	1	1	2	1	1	2	2	1	1	2	2	2	2	2	2	2	2	2	2	2	2	2	1	2	2	1	2	2	1	1	1	1	1	1	1
1	20	1	1	1	1	2	2	1	5	1	2	1	1	1	2	2	2	1	1	1	1	2	1	2	2	1	1	2	2	1	1	1	2	2	1	1	2	2	2	1	1	1	1	0	1	0	1	1	1
1	22	1	3	1	2	2	2	1	0	1	2	2	1	1	2	1	2	2	2	2	2	2	2	2	2	2	2	2	2	2	2	2	2	2	2	2	2	2	2	2	2	2	1	1	1	1	1	1	1
1	23	1	4	1	2	2	2	1	2	1	2	1	1	2	1	1	2	1	1	2	1	2	1	2	2	2	2	2	2	1	2	1	2	2	1	1	2	2	1	1	1	2	1	0	1	1	1	1	0
1	24	1	4	2	2	2	2	0	2	1	1	1	1	2	1	1	2	1	1	2	2	1	1	2	2	1	2	1	1	1	1	1	2	2	2	1	2	2	1	1	1	2	0	0	1	1	1	1	0
1	28	1	4	2	2	2	2	0	1	1	1	2	1	2	1	1	2	2	1	2	1	1	2	2	2	2	2	2	2	2	2	2	2	2	2	2	1	2	2	1	2	2	0	1	1	1	1	1	0
1	25	1	4	2	2	2	2	0	2	1	1	1	2	2	2	1	2	1	1	2	1	1	1	2	2	1	2	1	2	1	2	2	2	2	2	2	1	2	2	1	1	1	0	0	1	1	1	0	0
1	20	1	4	2	2	2	2	0	0	1	2	1	1	1	1	2	2	1	1	1	1	1	1	2	2	2	2	1	2	1	1	1	2	2	2	1	1	2	2	1	2	2	1	0	1	0	1	1	1
1	23	1	4	2	2	2	2	1	0	1	2	2	1	2	1	1	2	2	1	2	1	1	1	2	2	2	2	2	2	2	2	2	2	2	2	2	1	2	2	1	2	2	1	1	1	1	1	1	0
1	25	1	2	2	2	2	1	0	2	1	2	1	2	1	1	1	2	2	2	1	2	2	2	2	2	2	2	2	2	2	2	2	2	2	2	2	2	2	2	2	2	2	1	0	1	0	1	0	1
1	23	1	4	2	2	2	2	2	0	1	2	1	2	2	2	2	2	1	1	1	1	2	2	2	2	2	2	1	1	1	2	1	2	2	1	1	1	2	2	1	2	2	1	0	1	0	1	0	0
2	20	1	4	2	2	2	2	0	0	1	2	2	1	2	1	1	2	1	1	2	1	1	2	2	2	2	2	1	1	1	2	2	2	2	2	1	1	2	2	1	2	2	1	1	1	1	1	1	0
1	21	1	2	2	2	2	2	0	0	1	2	2	1	1	1	1	2	1	1	2	2	1	1	2	2	2	1	2	2	2	2	2	2	2	2	2	1	2	2	1	2	2	1	1	1	1	1	1	1
1	24	1	4	2	2	2	2	0	0	1	2	1	2	1	1	1	2	1	1	2	1	1	1	2	2	2	2	2	2	2	2	2	2	2	2	2	1	2	2	1	2	2	1	0	1	1	1	0	1
1	19	1	4	2	2	2	2	1	1	1	2	1	1	2	1	1	2	1	1	1	1	1	1	2	2	2	2	2	2	1	2	2	2	2	2	2	1	2	2	1	2	2	1	0	1	0	1	1	0
1	26	1	4	2	2	2	2	0	0	1	2	1	1	1	1	1	2	1	1	1	2	1	1	2	1	2	1	1	1	1	1	2	2	2	1	2	1	2	2	1	2	1	1	0	1	0	1	1	1
1	29	1	4	2	2	2	2	0	0	1	1	1	1	1	1	2	1	1	1	1	2	2	2	2	2	2	1	2	1	1	1	2	2	2	2	2	1	2	2	1	2	2	0	0	0	0	1	1	1
1	24	1	4	2	2	2	2	0	2	1	2	2	1	2	1	1	2	1	2	2	1	1	1	2	2	2	2	2	2	2	1	2	2	2	2	2	1	2	2	1	2	2	1	1	1	1	1	1	0
1	29	1	4	2	2	2	2	1	2	1	2	1	1	1	1	1	2	1	1	2	2	1	1	2	1	2	1	1	1	1	2	2	2	2	1	2	1	2	2	1	1	1	1	0	1	1	1	1	1
2	24	1	3	2	1	2	2	3	5	1	2	2	1	1	1	1	2	1	1	2	1	1	1	2	2	2	1	2	2	2	2	1	2	2	1	1	1	2	1	1	1	2	1	1	1	1	1	1	1
2	27	1	4	2	2	2	2	0	0	1	2	2	1	1	1	1	2	1	1	2	1	1	1	2	2	2	1	2	2	2	2	2	2	2	2	2	1	2	2	1	2	2	1	1	1	1	1	1	1
1	23	1	3	2	2	2	2	0	0	1	1	2	2	1	1	1	2	1	1	2	1	2	1	2	2	2	1	2	2	2	1	2	2	2	2	2	1	2	2	1	2	2	0	1	1	1	1	0	1
1	28	1	4	2	2	2	2	0	0	1	1	1	1	1	1	1	2	1	1	2	2	2	2	2	2	2	2	2	2	2	2	2	2	2	1	2	2	2	2	2	2	2	0	0	1	1	1	1	1
1	28	1	4	2	2	2	2	0	1	1	2	2	1	1	1	1	2	1	1	2	1	1	1	2	2	2	2	2	2	2	2	1	2	2	2	2	2	2	2	1	2	2	1	1	1	1	1	1	1
1	26	1	3	2	2	2	2	0	2	1	1	2	2	2	2	2	2	1	2	1	2	2	2	2	1	2	2	2	2	2	2	2	2	2	2	2	2	2	2	2	2	2	0	1	1	0	1	0	0
1	29	1	4	2	2	2	2	0	0	1	2	2	1	1	1	1	2	1	1	2	1	1	1	2	2	2	1	2	2	1	2	2	2	2	2	2	1	2	2	2	2	2	1	1	1	1	1	1	1
2	23	1	3	2	2	2	2	0	0	1	2	2	1	2	1	1	2	1	1	2	1	1	1	2	2	2	2	2	2	2	2	2	1	2	2	2	1	2	1	2	2	2	1	1	1	1	1	1	0
1	22	1	2	2	2	2	2	0	0	1	2	2	1	1	1	1	2	1	1	2	1	1	1	2	2	2	1	2	1	1	2	2	2	2	2	2	1	2	2	1	2	2	1	1	1	1	1	1	1
1	35	1	4	2	2	2	1	0	0	1	2	1	1	1	2	1	2	1	1	2	2	1	2	2	2	2	2	2	1	1	1	1	2	2	2	2	2	2	2	1	2	2	1	0	1	1	1	1	1
1	25	1	3	2	2	2	2	0	1	1	2	1	1	2	1	1	2	1	1	2	2	1	2	2	2	2	2	2	1	1	2	2	2	2	2	2	1	2	2	1	2	2	1	0	1	1	1	1	0
2	30	1	3	2	2	2	1	0	0	1	2	1	1	1	1	1	2	2	2	2	2	1	1	2	2	1	2	1	2	1	2	2	2	2	2	2	1	2	2	1	2	2	1	0	1	1	1	1	1
1	26	1	1	2	2	2	2	0	5	1	2	2	1	2	2	1	2	1	1	2	2	2	2	2	2	1	2	2	2	1	1	2	2	2	2	2	2	2	2	1	2	2	1	1	1	1	1	1	0
1	23	1	4	1	2	2	2	1	3	1	2	1	1	2	1	1	2	1	1	2	1	1	1	2	2	2	1	2	1	1	2	1	1	2	1	1	2	2	1	1	1	1	1	0	1	1	1	1	0
1	27	1	3	2	2	2	2	0	0	1	2	1	1	1	1	1	2	1	1	2	1	1	1	2	2	2	1	2	2	2	2	2	2	2	2	2	1	2	2	1	2	2	1	0	1	1	1	1	1
2	23	1	3	2	1	1	2	2	4	1	2	2	1	1	1	1	2	1	1	2	1	1	1	2	2	2	1	2	1	1	1	1	2	2	1	1	1	2	1	1	1	1	1	1	1	1	1	1	1
2	25	2	3	2	2	2	2	0	0	1	1	2	1	1	2	2	2	1	1	2	1	2	1	2	1	1	2	2	2	2	2	2	2	1	1	2	1	2	1	1	2	1	0	1	1	1	1	1	1
2	30	2	4	2	2	2	2	0	0	1	1	2	2	1	1	2	2	1	1	2	2	1	1	2	2	1	2	2	1	1	2	2	1	2	2	1	1	2	1	1	1	1	0	1	1	1	1	0	1
1	20	2	3	2	2	2	1	0	1	1	2	1	2	2	2	1	2	1	1	1	2	1	1	2	1	1	1	1	1	1	1	2	2	2	1	2	2	2	2	1	1	2	1	0	1	0	1	0	0
2	21	2	4	1	2	2	2	0	1	1	1	2	2	1	1	2	1	1	2	1	1	2	1	2	2	1	2	2	1	2	1	1	2	1	2	1	1	2	2	1	2	1	0	1	0	0	1	0	1
1	23	2	4	2	2	2	2	1	1	1	1	2	2	2	2	2	2	2	2	2	2	1	2	2	2	2	1	2	2	1	2	2	2	2	1	1	1	2	2	1	2	2	0	1	1	1	1	0	0
1	24	2	3	1	1	2	2	0	1	1	1	1	1	2	1	2	2	1	2	2	2	1	1	2	2	2	2	1	2	1	1	1	1	1	1	1	2	2	2	1	2	1	0	0	1	1	1	1	0
2	28	2	4	2	2	2	1	0	0	2	2	1	1	2	2	2	2	2	2	2	1	1	2	1	1	1	1	1	1	1	2	1	2	1	1	1	1	1	2	2	1	1	1	0	1	1	0	1	0
2	24	2	4	2	2	2	2	0	0	1	1	1	2	1	1	1	2	1	2	2	2	1	1	2	1	1	2	2	1	1	2	2	2	2	2	1	1	2	2	2	2	2	0	0	1	1	1	0	1
1	20	2	3	2	2	2	2	0	0	2	1	2	1	1	2	1	2	1	2	2	1	2	2	2	1	2	1	1	1	1	1	2	2	2	1	2	1	1	2	1	2	1	0	1	1	1	0	1	1
2	28	2	4	2	2	2	2	2	1	1	1	2	1	2	2	2	1	1	2	2	2	1	1	1	2	2	2	1	2	1	1	1	1	2	2	2	2	2	1	2	1	2	0	1	0	1	1	1	0
2	27	2	4	2	2	2	2	0	2	2	2	2	2	2	2	1	2	2	1	2	2	2	2	2	2	2	2	2	1	2	2	1	1	2	1	1	2	2	1	2	1	1	1	1	1	1	0	0	0
1	20	2	4	2	2	2	2	0	2	1	2	1	1	1	1	1	2	1	1	2	1	1	1	2	2	2	1	1	2	1	1	2	2	2	2	2	1	2	1	1	2	2	1	0	1	1	1	1	1
1	25	2	2	1	2	2	2	1	2	1	2	1	2	1	2	1	2	1	1	2	1	2	1	2	2	2	2	2	2	2	2	1	1	2	1	2	2	2	2	1	2	2	1	0	1	1	1	0	1
2	26	2	4	2	2	2	2	0	0	1	2	2	2	2	1	2	2	1	2	2	1	2	2	2	2	1	2	2	1	2	2	1	2	1	2	2	1	2	2	2	1	1	1	1	1	1	1	0	0
1	19	2	2	2	2	2	2	0	1	1	1	1	2	1	2	2	1	2	2	2	1	2	1	2	2	1	1	1	1	1	1	1	1	2	1	1	1	2	2	1	1	1	0	0	0	1	1	0	1
3	23	2	3	2	2	2	2	0	0	1	2	1	2	2	1	1	2	1	2	2	1	1	1	2	1	2	2	1	2	2	2	1	1	2	1	1	2	2	1	1	1	2	1	0	1	1	1	0	0
2	26	2	2	2	1	2	2	2	2	1	1	1	1	1	2	1	2	2	1	2	2	2	2	1	2	1	1	1	1	1	1	1	1	2	1	1	2	2	1	1	1	1	0	0	1	1	1	1	1
1	21	2	2	2	2	2	2	0	3	1	1	1	1	2	2	2	2	2	1	2	1	1	1	2	2	1	1	2	1	1	1	2	2	2	1	1	1	2	2	1	1	1	0	0	1	1	1	1	0
2	28	2	4	2	2	2	1	0	0	1	1	1	1	2	2	2	2	1	1	1	2	2	1	1	2	2	2	1	1	1	2	1	1	2	2	2	2	2	1	1	1	2	0	0	1	0	1	1	0
2	23	2	4	2	2	2	2	2	2	1	1	1	2	2	2	1	2	1	2	1	2	2	1	1	2	2	1	1	1	1	1	1	1	2	1	2	1	2	1	2	1	1	0	0	1	0	1	0	0
1	25	2	4	2	2	2	2	0	1	1	1	1	1	2	1	1	2	1	1	2	2	1	1	2	2	2	1	2	1	2	2	2	2	2	1	1	1	1	2	2	2	2	0	0	1	1	1	1	0
1	23	2	4	2	2	2	2	0	3	2	2	2	1	1	1	2	2	2	1	2	1	2	1	1	1	1	2	2	1	1	1	2	1	2	1	1	1	2	1	2	1	1	1	1	1	1	0	1	1
2	21	2	2	2	2	2	2	0	0	1	2	2	2	1	2	2	2	1	2	2	1	2	1	1	2	1	1	2	1	1	2	1	1	2	2	1	2	2	1	1	1	2	1	1	1	1	1	0	1
2	23	2	4	2	2	2	2	0	5	1	1	1	2	2	1	2	2	1	2	2	2	1	2	2	2	2	2	1	1	1	2	2	2	2	1	1	1	2	1	1	2	1	0	0	1	1	1	0	0
1	22	2	4	1	2	2	1	4	3	1	2	1	2	1	1	1	2	2	1	2	2	1	1	2	2	2	2	1	2	1	2	2	2	2	2	1	1	2	2	1	2	2	1	0	1	1	1	0	1
1	20	2	3	2	2	2	2	0	1	1	2	2	1	2	2	1	2	1	2	2	1	2	2	2	1	1	1	2	2	1	2	1	2	2	2	2	1	2	1	1	2	2	1	1	1	1	1	1	0
2	24	2	4	2	2	2	2	0	1	1	1	1	1	1	1	1	1	1	1	1	2	1	1	2	2	2	1	1	2	2	2	2	2	2	2	1	1	2	2	1	2	2	0	0	0	0	1	1	1
2	24	2	4	2	2	2	2	1	1	1	1	1	2	2	2	1	2	1	1	2	1	1	1	2	1	2	1	2	1	1	2	2	1	2	2	1	1	2	2	1	2	2	0	0	1	1	1	0	0
1	26	2	4	2	2	2	2	0	0	1	1	1	2	1	1	2	2	1	1	2	2	2	2	2	2	1	2	1	1	1	2	1	1	2	2	1	2	2	1	1	1	1	0	0	1	1	1	0	1
2	25	2	4	2	2	2	2	0	0	2	2	2	2	2	2	2	2	2	2	2	2	2	2	2	2	2	2	2	2	2	2	1	2	2	2	2	2	2	2	1	2	2	1	1	1	1	0	0	0
2	18	2	1	2	2	2	1	0	0	1	1	2	1	1	2	2	1	1	1	2	1	2	2	2	1	2	1	1	1	2	1	1	2	1	1	1	2	2	1	1	2	1	0	1	0	1	1	1	1
1	22	2	2	2	2	2	2	0	1	1	1	1	1	1	2	2	2	1	1	1	1	2	2	1	2	1	1	1	1	1	1	1	1	2	1	1	1	2	1	1	1	1	0	0	1	0	1	1	1
2	22	2	4	2	2	2	2	1	1	1	2	1	2	1	2	2	2	1	1	2	2	2	2	1	2	2	2	1	2	1	2	1	1	2	1	1	2	2	1	1	1	1	1	0	1	1	1	0	1
2	24	2	4	2	2	2	2	0	0	1	2	2	1	1	1	1	2	1	2	2	1	1	2	2	1	2	2	2	2	2	1	2	2	2	2	1	1	2	2	1	1	2	1	1	1	1	1	1	1
2	23	2	4	2	2	2	2	0	0	2	2	1	1	1	2	2	1	2	2	1	1	1	1	2	2	2	2	2	1	1	2	2	2	1	2	1	1	2	2	1	1	1	1	0	0	0	0	1	1
2	25	2	3	2	2	2	2	0	0	1	1	2	1	2	2	1	2	1	2	2	1	1	1	1	2	1	2	2	2	2	2	2	2	2	2	2	2	2	2	2	2	2	0	1	1	1	1	1	0
1	24	2	4	2	1	2	2	0	5	1	1	1	2	1	1	1	2	2	2	1	2	2	2	1	2	2	1	2	1	2	2	1	1	2	1	1	2	2	1	1	1	1	0	0	1	0	1	0	1
1	22	2	3	2	2	2	2	1	3	1	1	1	2	1	1	2	2	2	1	2	2	2	2	1	2	2	2	1	2	1	2	2	2	2	1	1	1	2	2	1	2	1	0	0	1	1	1	0	1
2	22	2	3	2	2	2	1	0	0	1	1	1	2	1	1	2	1	1	1	1	1	2	1	1	2	2	1	1	2	2	1	1	1	2	2	2	1	2	1	2	1	1	0	0	0	0	1	0	1
2	28	2	4	2	2	2	2	0	0	1	1	2	1	2	1	2	1	2	1	1	2	2	2	1	1	1	1	1	2	1	1	1	1	2	1	2	2	2	2	2	1	1	0	1	0	0	1	1	0
2	27	2	4	2	2	2	1	0	0	1	2	1	1	2	1	1	2	1	1	1	1	1	2	1	2	2	1	2	2	1	1	1	2	2	1	2	1	2	1	2	2	2	1	0	1	0	1	1	0
1	20	2	2	2	2	2	2	1	2	1	2	1	1	2	1	1	2	2	2	1	1	1	2	1	2	1	2	1	1	1	1	2	2	2	1	2	1	1	2	2	1	2	1	0	1	0	1	1	0
1	22	2	3	2	2	2	2	0	0	1	2	1	2	1	1	1	2	1	1	2	1	1	1	2	2	2	2	2	2	1	2	2	2	2	2	2	1	2	2	1	2	2	1	0	1	1	1	0	1
1	23	2	4	2	2	1	2	0	1	1	1	1	2	1	1	2	1	2	2	1	1	1	1	1	2	2	2	1	1	1	1	1	1	2	1	1	1	2	2	2	1	1	0	0	0	0	1	0	1
2	22	2	4	2	2	2	2	1	0	1	1	1	2	1	1	2	2	1	1	2	2	1	2	2	2	2	1	1	2	2	2	2	2	2	2	2	1	2	2	1	2	2	0	0	1	1	1	0	1
2	24	2	3	2	2	2	2	0	0	1	1	1	1	2	1	1	2	1	1	2	1	1	1	2	2	2	2	2	1	2	2	2	2	2	2	2	1	2	2	1	2	2	0	0	1	1	1	1	0
2	25	2	3	2	2	2	2	0	0	1	2	1	1	2	1	1	2	1	1	2	2	1	1	2	2	1	1	1	1	2	2	2	2	2	1	1	1	2	1	1	1	1	1	0	1	1	1	1	0
1	23	2	4	2	2	2	1	0	1	1	2	1	2	2	2	1	2	1	2	2	2	1	1	2	2	2	2	1	2	1	1	1	2	2	1	2	2	2	2	1	2	2	1	0	1	1	1	0	0
2	27	2	4	2	2	2	1	0	0	1	1	1	2	1	1	2	2	1	1	1	1	1	1	2	2	2	1	1	1	2	1	1	2	1	1	2	1	1	2	1	2	2	0	0	1	0	1	0	1
2	24	2	4	2	2	2	2	0	1	1	1	2	1	2	1	1	1	2	1	1	1	2	1	2	1	2	1	2	1	1	2	2	2	1	1	1	1	2	1	2	2	2	0	1	0	0	1	1	0
1	21	2	3	2	2	2	2	0	0	1	1	2	2	1	2	2	1	2	1	1	1	2	1	2	2	2	1	1	2	1	2	2	2	1	2	1	1	2	1	1	1	2	0	1	0	0	1	0	1
2	22	2	2	2	2	2	1	0	0	1	2	2	2	1	2	1	1	2	2	1	2	2	1	2	2	1	1	2	1	2	2	1	2	1	2	1	1	2	2	1	1	2	1	1	0	0	1	0	1
1	24	2	4	2	2	2	2	0	0	1	2	2	2	2	2	2	1	1	2	2	2	2	2	1	2	2	1	2	1	1	2	2	2	2	2	2	2	2	2	1	2	2	1	1	0	1	1	0	0
2	26	2	4	2	2	2	2	1	3	1	1	1	2	1	2	1	2	1	1	2	2	1	1	2	2	2	1	2	1	2	2	2	2	2	2	2	1	2	2	1	2	2	0	0	1	1	1	0	1
2	24	2	3	2	2	2	2	1	0	1	2	2	1	2	1	1	2	1	1	2	1	2	1	1	2	2	1	1	1	1	1	2	2	2	2	2	2	2	2	2	1	2	1	1	1	1	1	1	0
2	24	2	4	2	2	2	1	0	3	1	1	1	1	1	1	1	2	1	1	1	2	2	2	1	2	1	1	1	1	1	1	1	1	2	1	1	2	2	1	1	1	2	0	0	1	0	1	1	1
1	20	2	4	2	2	2	2	0	0	1	2	1	2	2	2	1	2	1	1	1	2	1	1	2	2	1	2	1	2	2	2	1	2	2	1	1	2	2	2	2	1	1	1	0	1	0	1	0	0
1	20	2	4	2	2	2	2	0	2	1	2	1	1	1	2	1	2	2	2	1	2	1	2	2	2	2	1	1	2	1	2	2	1	2	1	1	2	2	1	1	1	1	1	0	1	0	1	1	1
2	23	2	4	2	2	2	1	0	5	1	1	2	2	2	1	1	2	1	1	2	1	2	2	2	1	2	2	2	2	2	2	2	2	2	2	2	2	2	2	2	2	2	0	1	1	1	1	0	0
2	27	2	4	2	2	2	2	0	2	1	1	1	1	2	1	2	2	1	2	2	1	1	1	1	1	1	1	1	1	1	1	1	1	2	1	1	2	2	1	2	1	1	0	0	1	1	1	1	0
2	25	2	4	2	2	2	2	1	3	1	1	1	1	2	2	2	2	2	1	2	2	2	2	2	2	2	2	2	1	1	1	1	2	2	1	1	2	2	2	2	1	1	0	0	1	1	1	1	0
1	24	2	4	2	2	2	2	0	0	1	1	1	1	1	1	1	2	2	1	2	2	1	1	2	1	2	1	1	2	2	1	2	2	2	1	2	1	1	2	2	1	1	0	0	1	1	1	1	1
1	21	2	4	2	2	2	1	0	0	1	1	1	2	2	1	1	2	1	1	2	1	1	1	2	2	2	2	1	1	2	2	2	2	2	2	2	2	2	2	1	2	2	0	0	1	1	1	0	0
2	22	2	1	1	2	1	1	0	2	1	2	1	2	1	2	1	2	1	1	1	2	1	2	2	2	2	2	1	1	2	2	1	1	1	2	2	2	2	2	1	2	1	1	0	1	0	1	0	1
2	22	2	4	2	2	2	2	0	0	1	1	2	1	1	1	2	2	2	1	1	1	2	1	2	2	2	1	2	2	1	2	1	1	1	2	2	2	1	2	1	1	2	0	1	1	0	1	1	1
1	21	2	4	2	2	2	2	0	4	1	1	2	1	2	1	1	2	1	1	2	2	1	1	2	2	2	2	2	2	1	2	2	1	2	1	1	2	2	1	1	1	1	0	1	1	1	1	1	0
2	23	2	3	2	2	2	1	0	0	1	1	1	2	2	2	1	2	1	2	2	2	1	2	2	2	2	1	1	2	1	2	2	2	2	1	2	1	2	2	1	2	1	0	0	1	1	1	0	0
2	22	2	4	2	2	2	2	1	0	1	1	1	2	1	1	1	2	1	1	2	2	1	2	2	2	2	1	1	2	1	1	2	2	2	2	2	1	2	2	1	2	2	0	0	1	1	1	0	1
2	19	2	2	2	2	2	2	0	0	2	1	1	2	1	1	1	1	2	2	1	2	1	1	2	2	1	1	1	1	1	1	2	2	2	1	2	1	2	2	1	2	1	0	0	0	0	0	0	1
2	24	2	4	2	2	2	2	2	1	1	1	1	2	1	1	2	1	1	1	2	1	1	2	2	2	1	1	1	2	1	2	1	2	2	2	1	2	2	2	1	2	2	0	0	0	1	1	0	1
2	20	2	3	2	2	2	2	1	1	1	2	1	1	2	2	2	1	1	2	2	2	2	1	2	2	1	2	2	1	2	2	1	2	2	2	1	2	2	2	1	1	1	1	0	0	1	1	1	0
2	19	1	2	2	2	2	2	1	1	1	1	2	2	2	2	1	2	2	2	2	1	1	1	2	1	1	1	1	1	1	2	1	1	2	1	1	1	2	1	1	1	1	0	1	1	1	1	0	0
2	21	1	4	2	2	2	2	0	0	1	2	2	2	2	1	2	2	2	1	1	2	2	1	2	2	2	2	1	2	1	2	1	2	2	2	1	1	2	2	1	2	1	1	1	1	0	1	0	0
1	23	1	2	2	2	2	2	0	0	1	1	1	1	2	1	1	2	1	1	1	1	2	2	1	1	1	1	1	1	2	2	1	1	2	2	1	2	2	2	1	1	2	0	0	1	0	1	1	0
2	23	1	3	2	2	2	2	0	0	1	2	1	1	1	2	2	2	2	1	2	1	2	2	2	2	2	1	1	2	1	2	2	1	2	1	2	2	2	2	1	1	1	1	0	1	1	1	1	1
1	18	1	1	1	1	1	2	0	2	1	2	2	1	2	1	1	2	2	2	2	2	1	1	2	2	2	1	2	2	2	2	2	2	2	2	2	1	2	2	1	2	2	1	1	1	1	1	1	0
1	25	1	2	2	2	2	2	0	1	1	2	2	1	1	2	1	2	1	2	2	1	2	2	2	1	1	2	2	2	1	2	1	2	2	2	1	2	2	2	1	1	2	1	1	1	1	1	1	1
1	21	1	1	2	2	2	2	0	0	1	1	1	1	1	1	1	2	1	1	1	2	1	1	2	2	2	1	1	1	2	2	2	2	2	1	1	1	2	2	1	2	1	0	0	1	0	1	1	1
1	20	1	2	2	2	2	2	3	5	1	2	1	2	1	2	1	2	1	1	2	1	2	1	1	2	2	1	1	1	2	2	1	2	2	1	2	1	2	2	1	1	1	1	0	1	1	1	0	1
2	20	1	1	2	2	2	2	0	0	1	2	2	1	1	2	1	2	2	1	1	1	2	1	1	2	2	1	2	2	1	2	1	2	2	2	1	1	2	2	1	2	2	1	1	1	0	1	1	1
3	23	2	4	2	1	1	1	0	0	2	2	2	2	2	1	1	2	1	2	1	2	2	2	2	2	1	2	2	2	2	2	2	2	2	1	2	1	2	1	2	1	2	1	1	1	0	0	0	0
2	26	2	4	2	2	2	2	0	0	1	1	1	1	1	2	2	2	1	1	2	1	1	1	2	2	1	2	1	1	1	2	2	2	2	2	2	2	2	2	2	2	2	0	0	1	1	1	1	1
2	23	2	4	1	2	2	2	0	4	1	1	2	2	2	2	1	2	1	2	2	1	1	1	2	2	2	2	1	2	2	1	2	2	2	1	2	2	2	2	2	1	1	0	1	1	1	1	0	0
1	26	2	4	2	2	2	2	0	0	1	2	1	1	1	1	1	2	1	1	2	2	2	2	1	2	1	1	1	2	1	2	1	1	2	1	1	1	2	1	1	1	1	1	0	1	1	1	1	1
1	23	2	3	2	2	2	2	0	0	1	1	1	2	2	2	2	2	1	1	2	2	1	2	1	2	1	1	1	1	1	2	1	1	2	1	1	1	2	1	1	1	1	0	0	1	1	1	0	0
1	22	2	4	2	1	2	2	0	4	1	2	1	2	1	1	2	2	1	2	2	2	2	2	1	2	2	2	1	2	1	2	2	2	2	1	1	2	2	1	1	1	1	1	0	1	1	1	0	1
1	25	2	4	2	2	2	2	0	0	2	2	1	2	2	2	2	2	1	2	1	1	2	1	1	2	2	2	1	1	1	1	1	1	1	2	1	2	2	2	2	1	2	1	0	1	0	0	0	0
2	23	2	2	1	1	1	2	0	0	1	2	2	2	1	1	2	1	2	1	1	1	1	2	1	1	1	1	1	1	2	1	1	1	1	1	1	2	1	1	1	2	1	1	1	0	0	1	0	1
2	20	2	3	2	2	2	2	0	1	1	1	1	2	1	2	1	2	1	1	1	1	1	1	1	1	1	1	1	2	1	1	1	1	1	2	1	1	1	2	1	1	1	0	0	1	0	1	0	1
2	22	2	3	2	2	2	2	0	0	1	1	1	1	1	1	1	1	1	1	1	1	1	1	1	1	1	1	1	1	1	1	2	2	2	1	2	2	2	2	1	1	2	0	0	0	0	1	1	1
1	23	2	4	2	2	1	2	0	0	1	2	1	1	2	1	1	2	2	2	2	2	2	1	2	2	2	2	2	2	1	2	1	1	2	1	1	1	2	2	1	1	1	1	0	1	1	1	1	0
1	27	2	4	2	2	2	1	2	2	1	2	2	1	1	1	1	2	1	1	2	1	1	1	2	2	2	2	2	2	2	2	2	2	2	2	1	1	2	2	1	2	2	1	1	1	1	1	1	1
1	24	2	4	2	2	2	2	0	0	1	1	2	2	1	2	2	2	2	1	2	2	2	1	1	2	1	1	1	1	1	2	2	2	2	2	2	2	1	1	2	1	1	0	1	1	1	1	0	1
2	29	2	4	2	2	2	2	0	0	1	2	1	1	1	1	1	2	1	2	1	2	2	1	2	2	1	2	1	2	2	2	2	2	2	1	2	1	2	1	1	2	2	1	0	1	0	1	1	1
2	24	2	3	2	2	2	2	0	0	1	1	1	2	2	2	1	1	1	1	2	2	1	1	1	2	2	2	1	2	2	2	1	2	2	2	1	1	2	1	1	2	2	0	0	0	1	1	0	0
1	25	2	4	2	2	2	2	0	2	1	1	1	1	2	1	1	1	1	1	2	2	2	2	2	2	2	2	2	2	1	2	2	2	2	2	2	2	2	2	2	2	2	0	0	0	1	1	1	0
2	22	2	4	2	2	2	1	0	3	2	2	2	2	2	2	1	2	1	2	1	2	2	2	2	1	2	2	2	1	2	2	1	1	1	1	1	2	2	1	2	2	2	1	1	1	0	0	0	0
1	24	2	4	2	2	2	2	0	0	1	2	2	1	2	1	1	2	1	2	2	2	2	1	2	2	2	2	2	1	2	1	2	2	2	2	1	2	2	2	1	1	2	1	1	1	1	1	1	0
1	29	2	4	2	2	2	1	0	5	1	1	1	2	2	2	1	2	2	1	1	2	1	1	2	2	1	1	2	1	1	2	1	1	1	1	1	1	2	1	1	1	1	0	0	1	0	1	0	0
1	25	2	4	2	2	2	2	0	1	1	2	1	2	2	2	1	2	2	1	1	2	1	1	2	2	2	2	2	1	1	2	1	1	1	1	1	1	2	1	1	1	1	1	0	1	0	1	0	0
1	24	2	3	2	2	2	1	0	1	1	2	1	2	1	2	1	2	1	1	1	1	2	1	2	2	2	2	1	1	1	1	1	2	2	1	1	1	2	2	1	1	1	1	0	1	0	1	0	1
1	21	2	3	2	2	2	2	0	0	2	2	2	2	2	2	2	2	2	2	2	1	1	2	1	2	2	2	2	1	1	2	2	2	2	2	2	1	2	1	2	1	2	1	1	1	1	0	0	0
2	22	2	3	2	2	2	2	0	0	1	2	2	1	2	1	1	1	1	1	2	1	1	2	1	2	1	1	2	1	1	2	2	2	1	2	1	1	2	1	2	2	2	1	1	0	1	1	1	0
2	22	2	3	2	2	2	2	0	0	1	1	1	2	2	2	1	2	2	2	2	2	1	1	2	2	2	2	1	1	2	1	2	2	2	2	2	1	2	2	1	2	2	0	0	1	1	1	0	0
2	25	2	4	2	2	2	1	0	0	1	2	2	1	2	1	2	1	1	2	2	2	1	2	2	1	2	1	2	2	1	1	1	1	2	2	1	2	2	2	1	1	2	1	1	0	1	1	1	0
1	20	2	3	2	2	2	2	0	0	1	1	2	2	1	1	1	2	2	2	2	1	2	1	1	2	2	2	2	1	1	2	1	1	2	2	1	1	2	1	2	1	2	0	1	1	1	1	0	1
2	20	2	3	2	2	2	2	0	0	1	1	2	1	2	2	1	2	1	1	2	1	1	1	2	1	2	2	2	2	1	2	2	2	2	2	1	2	2	2	1	1	2	0	1	1	1	1	1	0
1	24	2	4	2	2	2	2	0	3	1	2	1	2	1	1	1	2	1	2	1	2	2	1	2	2	2	2	2	1	1	2	2	2	2	1	2	1	2	2	1	2	1	1	0	1	0	1	0	1
2	23	2	2	2	2	2	2	0	0	1	2	2	1	1	1	2	2	1	1	2	2	1	1	2	2	2	2	1	1	2	1	2	2	2	1	1	2	2	2	1	1	1	1	1	1	1	1	1	1
2	19	2	1	2	2	2	2	0	1	1	1	1	1	2	1	1	2	1	1	2	1	1	1	2	2	2	1	2	1	1	2	2	2	2	2	1	1	2	1	2	1	2	0	0	1	1	1	1	0
1	20	2	2	2	2	2	2	1	2	1	2	1	2	2	1	2	2	1	2	2	2	1	2	2	1	2	1	2	1	2	1	2	1	2	1	2	2	1	2	1	1	2	1	0	1	1	1	0	0
1	23	2	4	2	2	2	2	2	2	1	2	1	1	1	2	1	2	1	2	2	2	1	2	1	2	2	1	1	1	1	2	2	2	2	2	1	1	2	1	1	2	2	1	0	1	1	1	1	1
2	24	2	4	2	2	2	2	0	0	1	2	2	1	2	1	2	2	1	1	2	1	1	2	1	2	1	2	2	1	1	2	1	1	2	2	1	1	2	2	1	1	2	1	1	1	1	1	1	0
2	22	2	4	2	2	2	1	0	0	1	1	1	2	1	2	2	1	2	2	2	2	2	2	2	2	2	2	2	1	1	2	2	2	2	2	2	2	2	2	2	2	2	0	0	0	1	1	0	1
1	22	2	4	2	2	2	2	0	0	1	1	1	2	1	1	1	2	2	2	2	1	2	2	1	2	2	2	2	2	2	1	2	2	2	1	1	1	2	2	1	2	1	0	0	1	1	1	0	1
1	25	2	4	2	2	2	2	2	4	1	1	1	1	1	1	1	2	2	2	2	2	2	1	2	2	2	1	2	1	2	2	2	2	2	1	1	1	2	1	1	2	1	0	0	1	1	1	1	1
2	24	2	4	2	2	2	2	0	1	1	2	2	1	2	1	2	1	1	1	2	1	2	1	1	2	1	1	2	2	1	2	2	2	1	2	1	2	1	1	1	2	2	1	1	0	1	1	1	0
1	24	2	4	2	2	2	2	1	1	1	1	1	1	2	1	2	1	1	2	2	1	2	2	2	2	2	1	2	2	1	2	2	2	2	2	1	2	2	1	1	1	2	0	0	0	1	1	1	0
1	22	2	3	2	2	2	2	0	0	1	1	1	1	2	2	1	2	1	2	2	2	2	1	2	2	1	2	2	1	1	2	2	2	2	2	1	2	2	2	1	1	2	0	0	1	1	1	1	0
1	24	2	4	2	2	2	2	0	1	1	1	1	2	1	2	2	2	2	2	2	1	2	2	1	2	1	2	2	1	1	2	1	1	2	1	1	2	2	2	1	1	2	0	0	1	1	1	0	1
1	24	2	4	2	2	2	2	0	0	1	2	2	2	1	1	1	2	1	1	2	2	2	1	2	2	2	1	2	2	1	1	2	2	2	2	2	1	2	2	1	1	2	1	1	1	1	1	0	1
2	25	2	2	2	2	2	2	0	0	1	2	1	2	2	1	2	2	1	1	1	2	1	1	2	2	1	1	1	1	1	2	2	2	2	2	1	1	2	2	1	1	1	1	0	1	0	1	0	0
1	23	2	3	2	2	2	2	1	1	2	2	2	1	2	2	2	2	2	2	2	2	2	2	2	2	1	2	2	2	2	2	2	2	2	2	2	1	2	2	2	2	2	1	1	1	1	0	1	0
2	23	2	4	2	2	2	1	0	0	1	1	1	1	1	1	1	1	1	1	1	1	2	1	1	2	1	1	1	1	1	1	1	1	2	1	1	1	2	1	2	1	1	0	0	0	0	1	1	1
2	21	2	2	2	2	2	2	0	1	1	1	1	1	1	2	1	2	1	1	2	1	1	1	2	2	2	2	2	1	2	1	2	1	2	1	1	1	2	1	1	2	1	0	0	1	1	1	1	1
1	19	1	2	1	2	2	2	1	1	1	2	2	1	2	2	1	2	1	1	2	1	2	1	2	2	2	2	2	2	2	2	2	2	2	2	1	1	2	2	1	2	2	1	1	1	1	1	1	0
1	18	1	1	1	2	2	2	0	4	1	1	1	2	1	1	1	2	2	1	2	1	1	1	2	2	2	2	1	2	1	2	1	1	2	1	1	2	2	1	1	1	1	0	0	1	1	1	0	1
1	22	1	2	2	2	2	2	3	3	1	2	1	1	1	1	2	2	1	1	2	1	2	2	1	2	2	2	1	1	1	2	1	2	2	1	1	1	2	2	1	2	2	1	0	1	1	1	1	1
1	23	1	4	2	2	2	2	1	1	1	2	1	1	1	1	1	2	1	1	2	2	1	2	2	2	2	2	2	1	1	1	1	2	2	2	2	1	2	2	2	1	2	1	0	1	1	1	1	1
2	19	1	1	2	2	2	2	0	0	1	2	2	1	1	2	1	2	1	1	2	2	1	1	2	2	2	2	2	2	1	2	2	2	2	2	1	1	2	2	1	2	2	1	1	1	1	1	1	1
2	20	1	2	2	2	2	2	0	4	1	2	1	2	1	1	1	1	2	1	1	1	2	1	1	2	1	1	1	1	1	2	1	2	2	1	1	2	2	2	1	1	1	1	0	0	0	1	0	1
2	23	1	4	1	2	2	2	0	1	1	2	1	2	1	1	2	1	1	1	1	1	2	1	1	2	1	1	1	2	1	2	2	1	2	1	1	1	2	1	1	1	1	1	0	0	0	1	0	1
1	23	1	2	2	2	2	2	0	0	1	2	1	1	2	2	2	1	2	1	2	2	1	2	2	2	2	2	2	1	2	2	2	2	2	1	2	2	2	1	2	2	2	1	0	0	1	1	1	0
1	23	1	1	2	2	2	1	0	0	1	2	1	1	2	2	2	1	2	1	2	2	1	2	2	2	2	1	2	1	2	2	2	2	2	2	2	1	2	2	1	2	2	1	0	0	1	1	1	0
2	23	1	3	2	2	2	2	0	0	1	2	1	2	1	2	2	2	2	1	2	2	1	1	2	2	1	2	2	1	2	2	2	2	2	2	2	2	2	2	2	2	2	1	0	1	1	1	0	1
2	19	1	2	1	1	1	2	1	3	1	1	1	2	2	1	1	2	1	1	2	2	1	1	1	1	2	2	2	2	1	1	2	2	2	2	2	2	2	2	2	1	2	0	0	1	1	1	0	0
1	22	1	2	2	2	2	2	0	0	1	2	2	1	1	1	1	2	2	2	2	2	1	1	2	2	2	2	2	2	2	2	1	2	2	2	2	1	2	2	1	2	2	1	1	1	1	1	1	1
1	21	1	2	2	2	2	2	0	0	1	2	1	1	1	1	1	2	2	1	2	2	1	1	2	2	2	1	2	2	2	2	1	1	2	1	1	2	2	1	2	1	2	1	0	1	1	1	1	1
1	33	1	3	2	2	2	1	0	0	1	1	1	2	1	1	2	2	1	1	2	2	1	1	2	2	2	2	2	1	1	2	1	2	2	2	1	2	2	1	1	1	2	0	0	1	1	1	0	1
1	29	1	3	2	2	2	2	0	0	1	2	2	1	1	1	1	2	1	1	2	1	1	1	2	2	2	1	2	2	2	2	2	2	2	2	2	1	2	2	1	2	2	1	1	1	1	1	1	1
1	21	1	3	1	1	2	2	1	2	1	1	2	1	2	1	1	2	1	1	2	1	1	2	1	2	1	2	1	1	1	2	1	1	2	1	1	1	2	2	1	1	2	0	1	1	1	1	1	0
1	18	1	1	2	2	2	2	2	1	1	1	1	1	2	2	1	2	1	1	1	2	1	1	2	2	2	2	2	2	2	2	2	2	2	2	2	2	2	2	2	2	1	0	0	1	0	1	1	0
1	18	1	1	2	2	2	2	0	0	1	1	1	1	1	1	1	1	1	1	1	1	1	1	1	1	1	1	1	1	1	1	1	1	1	1	1	1	1	1	1	1	1	0	0	0	0	1	1	1
1	20	1	3	2	2	2	2	0	0	1	2	1	1	1	1	1	1	2	1	2	1	1	2	2	2	2	1	1	2	2	2	2	2	2	2	2	2	2	2	2	2	2	1	0	0	1	1	1	1
1	20	1	3	2	2	2	2	0	1	1	1	2	1	1	2	1	2	1	2	2	1	2	1	2	2	2	2	2	2	2	2	2	1	2	2	1	1	2	1	2	2	2	0	1	1	1	1	1	1
1	33	1	2	1	2	2	2	0	0	1	2	1	1	2	1	2	1	2	2	2	2	2	2	2	2	2	2	2	2	2	2	2	2	2	2	2	2	2	2	2	2	2	1	0	0	1	1	1	0
1	23	1	1	2	2	2	2	0	0	1	2	2	1	2	2	1	2	2	1	2	1	2	1	2	2	2	1	1	1	1	2	2	2	2	2	2	1	2	2	1	2	2	1	1	1	1	1	1	0
1	25	1	3	2	2	2	2	0	1	1	1	2	1	1	1	2	1	2	2	1	1	1	1	1	1	1	2	2	1	1	1	2	1	2	1	2	1	1	1	2	2	2	0	1	0	0	1	1	1
1	21	1	3	2	2	2	2	1	3	1	2	1	2	2	1	2	2	1	2	2	2	2	2	2	2	1	2	1	1	2	2	2	2	2	1	1	1	2	2	1	2	2	1	0	1	1	1	0	0
2	22	1	2	2	2	2	1	1	0	1	1	1	1	1	1	1	1	1	1	1	1	1	1	1	1	1	1	1	1	1	1	2	1	1	1	1	1	1	1	1	1	1	0	0	0	0	1	1	1
1	27	1	4	1	2	2	2	0	0	1	1	2	1	2	2	2	1	1	1	2	1	1	2	2	2	2	2	2	2	1	2	2	2	2	2	1	1	2	1	1	2	2	0	1	0	1	1	1	0
2	25	1	4	2	2	2	2	0	3	1	1	1	2	2	2	2	2	1	2	2	2	2	1	1	2	2	2	2	1	1	2	1	1	2	1	1	2	2	1	1	1	1	0	0	1	1	1	0	0
1	30	1	4	2	2	2	2	0	0	1	2	1	2	1	2	1	2	2	2	2	2	2	2	2	2	2	2	2	2	2	2	2	2	2	2	2	2	2	2	2	2	2	1	0	1	1	1	0	1
1	23	1	3	2	2	2	2	0	1	1	1	1	1	1	1	1	2	1	2	2	2	2	2	2	2	2	2	2	2	2	2	2	2	2	2	2	2	2	1	1	2	2	0	0	1	1	1	1	1
1	23	1	4	2	2	2	2	2	3	1	2	2	1	2	1	1	2	1	1	1	1	1	1	2	2	2	2	1	1	1	2	1	1	1	2	1	2	2	1	1	1	2	1	1	1	0	1	1	0
1	21	1	4	2	2	2	2	0	0	1	2	2	1	1	2	1	2	1	1	2	1	1	1	1	2	2	1	1	2	1	2	2	2	2	2	2	1	2	2	2	2	2	1	1	1	1	1	1	1
1	22	1	2	2	2	2	2	0	0	1	2	1	2	1	1	1	2	2	2	1	2	1	1	2	1	1	1	1	1	2	2	2	2	2	2	2	2	2	2	2	2	2	1	0	1	0	1	0	1
2	20	1	1	2	2	2	2	0	0	2	2	2	1	2	1	2	2	1	2	1	2	2	1	1	1	2	1	2	1	1	1	1	1	1	2	2	2	2	1	2	2	2	1	1	1	0	0	1	0
2	39	1	2	2	2	2	2	0	0	1	2	1	2	1	2	1	2	1	2	1	1	2	1	2	1	2	1	2	1	2	1	1	2	1	2	1	2	1	2	1	2	1	1	0	1	0	1	0	1
1	20	1	2	2	2	2	2	0	1	1	2	1	1	1	1	1	2	1	1	2	2	1	2	2	2	2	2	2	1	1	1	1	2	2	2	2	1	2	2	2	1	2	1	0	1	1	1	1	1
2	19	1	1	2	2	2	2	0	3	1	2	1	2	1	1	1	1	2	1	1	1	1	2	2	1	1	2	2	1	1	2	1	2	2	1	1	1	2	2	1	1	1	1	0	0	0	1	0	1
1	20	1	1	2	2	2	2	0	0	1	1	1	2	1	1	1	1	2	2	2	2	1	1	2	2	2	1	2	1	1	1	2	2	2	2	2	1	2	2	1	2	2	0	0	0	1	1	0	1
2	25	2	4	2	2	2	2	0	0	1	1	1	1	1	1	1	2	1	1	1	1	1	1	1	1	1	1	1	2	1	1	2	2	2	1	1	1	1	2	1	2	2	0	0	1	0	1	1	1
1	22	2	3	2	2	2	2	0	0	1	1	1	1	1	2	1	2	1	1	1	2	1	1	2	2	2	2	1	1	1	1	2	1	2	1	1	1	2	1	1	2	1	0	0	1	0	1	1	1
1	25	2	4	2	2	1	2	0	0	1	1	1	1	1	1	2	1	1	1	2	2	2	1	1	2	1	1	2	2	1	2	1	1	2	2	1	1	2	2	1	1	2	0	0	0	1	1	1	1
1	24	2	4	2	2	2	2	0	1	1	1	1	2	2	1	2	1	1	1	2	2	2	1	1	2	1	2	2	1	1	2	1	2	2	1	1	1	2	1	2	1	1	0	0	0	1	1	0	0
2	30	2	4	2	2	2	2	0	0	1	2	1	1	2	1	1	2	1	2	1	1	1	1	2	2	2	1	1	1	2	2	2	2	2	2	2	1	2	2	1	1	1	1	0	1	0	1	1	0
1	19	1	1	1	2	2	2	0	1	1	2	1	2	1	1	1	1	1	1	1	2	2	2	1	1	1	2	2	1	2	2	1	2	2	1	2	2	2	1	1	1	1	1	0	0	0	1	0	1
1	19	1	1	1	2	2	2	0	1	1	2	1	2	1	1	1	1	1	1	1	2	2	2	1	1	1	2	1	1	2	2	1	2	2	1	1	2	2	1	1	1	1	1	0	0	0	1	0	1
1	19	2	1	2	2	2	1	0	0	1	2	2	1	1	1	1	2	1	1	2	1	1	1	1	2	1	2	2	2	1	2	1	2	1	2	2	1	2	1	1	1	1	1	1	1	1	1	1	1
2	19	2	2	2	2	2	2	1	3	1	2	1	1	1	2	1	1	1	1	2	2	1	2	2	2	2	1	1	1	1	2	1	2	2	1	1	1	2	1	1	2	1	1	0	0	1	1	1	1
2	22	2	1	2	2	2	2	0	0	1	2	1	1	1	1	1	2	1	1	2	1	1	1	2	2	2	1	1	1	2	2	1	1	2	1	1	2	2	2	2	1	1	1	0	1	1	1	1	1
2	18	2	1	2	2	2	2	0	0	1	1	1	1	1	1	1	2	1	1	1	1	1	1	1	1	1	1	1	1	1	1	1	1	1	1	1	1	1	1	1	1	1	0	0	1	0	1	1	1
1	20	2	3	2	2	2	2	0	0	1	2	1	1	2	2	1	1	1	2	1	2	1	1	1	2	2	2	1	1	2	2	1	1	2	2	1	1	2	1	1	1	1	1	0	0	0	1	1	0
2	17	2	1	2	2	2	2	1	3	1	2	1	1	2	1	1	2	2	1	2	1	1	1	2	2	2	1	2	1	1	1	1	1	2	1	1	2	2	1	1	1	1	1	0	1	1	1	1	0
1	17	2	1	2	2	2	2	2	0	1	1	1	1	2	2	1	2	1	1	2	2	1	1	2	2	1	2	1	1	1	1	2	2	2	2	2	2	2	1	1	1	2	0	0	1	1	1	1	0
1	18	2	1	2	2	2	2	0	1	1	2	1	1	2	1	1	2	1	1	2	1	1	1	2	2	2	2	1	2	1	2	2	2	2	2	2	1	2	2	2	2	2	1	0	1	1	1	1	0
2	18	2	1	1	2	2	2	1	2	1	2	1	1	2	2	1	2	1	1	2	2	2	2	2	2	2	2	2	2	2	2	2	2	2	2	1	2	2	2	1	2	2	1	0	1	1	1	1	0
2	19	2	1	2	2	2	1	1	0	1	2	2	1	1	1	1	2	1	1	2	2	2	2	2	2	2	2	2	2	2	2	2	2	2	2	2	2	2	2	2	2	2	1	1	1	1	1	1	1
1	18	2	1	2	2	2	2	0	0	1	2	2	1	2	1	1	2	1	1	2	2	1	1	2	2	2	1	2	2	1	2	2	2	2	2	2	1	2	2	1	2	2	1	1	1	1	1	1	0
2	25	2	4	2	2	2	1	0	0	1	2	1	1	1	1	2	1	1	2	2	2	1	1	1	2	1	2	2	2	1	2	1	1	2	2	1	2	2	2	2	1	2	1	0	0	1	1	1	1
2	17	2	1	2	2	2	1	0	0	1	2	2	1	1	1	2	2	1	1	1	2	1	1	2	2	1	2	2	2	2	1	1	2	2	2	2	1	2	2	1	2	2	1	1	1	0	1	1	1
1	18	2	1	2	2	2	2	0	0	2	1	1	2	2	2	1	2	1	2	2	1	1	2	1	1	1	2	1	2	1	1	2	1	2	2	1	1	2	2	1	1	2	0	0	1	1	0	0	0
1	17	2	1	2	2	2	2	0	1	1	2	2	1	1	1	1	2	1	1	2	1	1	1	2	2	2	1	2	2	2	2	2	2	2	2	1	2	2	1	1	1	1	1	1	1	1	1	1	1
2	18	2	1	2	2	1	1	2	2	1	1	2	1	1	2	1	2	1	1	2	2	1	1	2	2	1	1	2	2	1	1	2	2	2	1	1	2	1	1	1	1	2	0	1	1	1	1	1	1
2	19	2	1	2	2	2	2	2	2	1	2	1	1	1	2	1	2	2	1	2	2	2	1	2	2	2	2	1	1	1	1	1	1	2	1	1	1	2	1	2	1	1	1	0	1	1	1	1	1
1	18	2	1	2	2	2	1	3	2	1	1	1	1	2	1	1	2	1	1	1	1	2	1	2	2	1	1	1	2	2	2	2	2	2	2	1	2	2	2	1	1	1	0	0	1	0	1	1	0
2	19	2	1	2	2	1	2	3	3	1	1	1	2	2	1	2	2	1	1	2	1	2	2	1	2	2	1	1	2	2	1	1	2	2	2	1	2	2	2	2	2	1	0	0	1	1	1	0	0
2	19	2	1	2	2	2	2	0	1	2	2	2	2	2	2	2	2	2	2	2	2	2	2	2	2	2	2	2	2	2	2	2	2	2	2	2	2	2	2	2	2	2	1	1	1	1	0	0	0
2	20	2	1	2	2	1	1	0	1	1	1	2	2	1	1	1	2	1	2	2	2	1	2	2	2	2	1	2	1	1	2	1	2	2	2	2	2	1	2	2	1	2	0	1	1	1	1	0	1
2	32	2	1	2	2	2	2	0	0	1	2	2	1	1	1	1	2	2	1	2	2	1	1	2	2	2	1	2	2	1	2	2	2	2	2	1	1	2	2	1	2	2	1	1	1	1	1	1	1
1	18	2	1	2	2	2	1	3	4	1	2	2	1	2	1	1	2	1	1	2	1	1	1	2	2	2	1	2	2	2	2	2	2	2	2	1	1	2	2	1	2	2	1	1	1	1	1	1	0
2	21	2	1	2	2	2	2	0	0	2	2	1	2	2	2	2	2	2	2	2	2	2	2	2	2	2	2	1	2	1	2	2	2	2	2	2	2	2	2	2	2	2	1	0	1	1	0	0	0
1	21	2	1	2	2	2	2	0	0	1	2	1	1	2	1	2	2	1	2	2	1	2	1	2	1	2	1	1	2	2	2	2	2	1	2	2	2	2	2	1	1	1	1	0	1	1	1	1	0
2	19	2	1	2	1	2	2	0	2	1	1	1	2	1	2	2	2	1	1	2	1	2	1	2	2	1	1	1	2	1	1	2	2	2	1	2	2	2	2	1	1	1	0	0	1	1	1	0	1
2	20	2	1	2	2	2	2	1	0	1	1	2	1	1	1	1	2	2	2	2	2	1	2	2	2	1	2	1	1	1	1	2	1	1	1	1	2	2	1	1	1	1	0	1	1	1	1	1	1
1	18	2	1	2	2	2	2	0	0	1	1	2	1	2	2	1	1	1	2	1	1	2	2	2	2	2	2	2	2	2	2	2	2	1	2	2	2	2	2	1	1	2	0	1	0	0	1	1	0
2	18	2	1	2	2	2	1	0	5	1	1	1	2	1	1	1	2	1	1	2	2	1	2	2	1	1	2	1	2	1	1	2	2	1	2	2	1	2	2	2	2	2	0	0	1	1	1	0	1
1	20	2	1	1	2	1	2	5	1	1	1	1	1	1	1	1	1	1	1	1	1	1	1	1	1	2	1	1	1	1	1	2	2	2	2	2	2	2	2	2	2	2	0	0	0	0	1	1	1
1	17	2	1	1	2	2	1	0	0	1	2	1	1	1	2	1	2	1	1	1	1	1	1	2	2	1	2	1	2	2	1	2	2	2	2	1	2	2	2	1	1	2	1	0	1	0	1	1	1
2	18	2	1	2	2	2	2	0	0	1	1	2	1	1	1	1	2	1	1	2	1	1	2	2	1	2	1	2	1	2	1	2	2	2	2	2	1	2	2	1	2	2	0	1	1	1	1	1	1
1	18	2	1	2	2	2	2	0	2	1	1	2	1	2	1	1	2	1	1	2	2	1	2	2	2	2	1	2	1	1	2	2	2	2	2	2	2	2	2	2	2	2	0	1	1	1	1	1	0
1	18	2	1	2	2	2	2	2	3	2	2	1	1	2	1	1	2	1	2	2	1	1	1	2	2	2	2	2	2	2	2	2	2	2	2	1	1	2	2	1	2	1	1	0	1	1	0	1	0
1	18	2	1	2	1	2	2	1	4	1	1	2	1	1	2	2	2	2	1	1	1	2	2	2	1	1	2	1	1	2	2	2	2	2	1	1	1	2	1	1	2	1	0	1	1	0	1	1	1
1	18	2	1	2	2	2	2	2	1	1	2	2	1	1	1	1	2	1	1	2	2	1	2	2	1	1	1	2	2	2	2	1	1	2	2	1	2	1	2	2	2	2	1	1	1	1	1	1	1
2	21	2	1	2	2	2	2	0	0	1	1	1	1	1	2	1	1	1	1	1	2	1	1	2	2	1	2	2	1	1	2	2	2	2	2	2	1	2	1	1	1	2	0	0	0	0	1	1	1
1	18	2	1	2	2	2	2	0	0	1	1	1	1	2	2	1	1	2	2	1	2	1	2	1	1	1	2	1	1	2	1	1	2	1	1	1	1	2	1	1	2	1	0	0	0	0	1	1	0
1	20	2	1	2	2	2	2	0	1	1	1	1	2	1	1	1	2	1	1	2	1	1	1	2	2	1	2	2	2	1	2	2	2	2	2	1	1	2	2	2	2	2	0	0	1	1	1	0	1
2	24	2	1	2	2	2	1	0	0	1	1	1	1	1	1	1	2	2	1	1	1	1	2	2	1	2	1	1	1	2	2	2	1	2	2	2	2	2	1	2	1	1	0	0	1	0	1	1	1
3	22	2	1	2	2	2	2	0	0	1	2	1	2	2	2	1	1	1	2	2	2	1	1	2	2	1	2	1	2	1	2	1	1	2	1	1	2	2	1	1	1	1	1	0	0	1	1	0	0
2	17	2	1	2	2	2	2	1	1	1	1	1	1	2	1	1	2	1	2	2	1	1	1	2	2	2	2	1	2	1	2	2	2	2	2	2	2	2	2	1	2	2	0	0	1	1	1	1	0
2	24	1	3	2	2	2	2	0	0	1	2	1	2	1	2	2	2	2	1	1	2	1	1	1	2	1	1	2	1	1	2	2	2	2	2	2	1	2	2	1	2	2	1	0	1	0	1	0	1
2	22	1	1	2	2	2	2	0	0	1	2	1	1	1	1	1	1	1	1	1	1	2	1	1	1	1	1	1	1	1	1	1	2	1	1	1	1	2	1	1	1	1	1	0	0	0	1	1	1
1	21	1	1	2	2	2	2	0	0	1	2	2	1	1	1	1	2	2	2	2	1	2	1	1	2	2	1	2	2	1	2	1	2	2	1	2	1	2	2	1	2	2	1	1	1	1	1	1	1
1	22	1	2	2	2	2	2	0	0	1	2	1	2	2	1	1	2	2	2	1	1	1	1	2	2	2	1	1	2	1	2	1	2	2	1	1	1	2	1	2	1	1	1	0	1	0	1	0	0
2	23	1	1	2	2	2	2	0	0	1	2	1	1	1	2	1	1	1	1	2	1	2	1	1	2	2	1	1	2	2	2	1	1	2	2	1	1	1	1	2	1	1	1	0	0	1	1	1	1
2	20	1	1	2	2	2	2	0	5	1	2	2	1	2	2	2	2	1	2	2	1	1	1	1	1	1	1	1	1	1	1	2	2	2	2	2	2	2	2	2	2	2	1	1	1	1	1	1	0
1	27	1	1	2	2	2	2	0	0	1	1	2	2	1	1	1	2	1	1	1	1	1	1	2	2	1	1	1	2	1	1	2	2	2	2	1	1	2	2	1	2	2	0	1	1	0	1	0	1
1	21	1	1	2	2	2	2	0	0	1	2	1	1	1	1	1	1	2	2	2	1	2	1	2	2	2	2	1	2	1	2	2	2	2	2	2	1	2	2	1	2	2	1	0	0	1	1	1	1
2	19	1	1	2	2	2	2	0	0	1	2	2	1	1	1	1	2	1	1	2	1	1	1	2	2	2	1	2	2	2	2	2	2	2	2	2	1	2	2	1	2	2	1	1	1	1	1	1	1
2	23	1	3	2	2	2	1	2	0	1	2	2	1	2	1	1	2	1	1	2	2	1	1	2	2	1	2	2	2	2	2	1	2	2	2	1	1	2	2	1	2	2	1	1	1	1	1	1	0
2	28	1	4	2	2	2	1	0	0	1	1	2	1	1	1	2	1	1	2	2	2	1	2	2	2	1	2	1	1	2	2	1	1	1	2	2	2	2	1	1	1	2	0	1	0	1	1	1	1
1	30	1	3	2	2	2	2	0	0	1	1	2	1	2	2	1	2	1	1	2	2	1	1	2	2	2	2	2	2	1	2	2	2	2	2	2	1	2	2	2	2	2	0	1	1	1	1	1	0
1	33	1	3	2	2	2	2	0	2	1	2	2	2	1	1	2	2	2	2	2	1	1	2	2	1	2	1	2	2	1	2	1	1	1	2	1	2	2	1	1	2	2	1	1	1	1	1	0	1
1	22	1	2	2	2	2	2	1	0	1	2	2	1	2	1	1	2	1	1	2	1	1	1	2	2	1	2	2	2	2	2	2	2	2	2	2	1	2	2	1	2	2	1	1	1	1	1	1	0
1	22	1	2	2	2	2	2	1	0	1	2	2	1	2	1	1	2	1	1	2	1	1	1	2	2	1	2	2	2	2	2	2	2	2	2	2	1	2	2	1	2	2	1	1	1	1	1	1	0
1	25	1	3	1	1	2	2	1	1	1	2	2	2	2	1	2	2	2	2	2	1	1	1	2	1	2	2	2	2	1	2	2	2	2	2	1	1	2	2	2	2	2	1	1	1	1	1	0	0
1	21	1	4	2	2	2	2	0	2	1	1	2	1	1	1	1	1	1	1	1	2	2	1	2	2	2	2	2	2	1	1	2	2	2	2	1	1	2	1	1	1	1	0	1	0	0	1	1	1
1	21	1	3	2	2	2	2	3	1	1	2	1	1	1	1	1	2	1	1	1	1	1	1	1	2	2	2	2	2	2	2	2	2	2	2	2	2	2	2	2	2	2	1	0	1	0	1	1	1
1	30	1	3	2	2	2	2	0	0	1	2	2	2	1	1	2	1	2	2	2	1	1	1	1	1	1	1	1	2	2	2	2	2	2	2	2	2	2	2	2	2	2	1	1	0	1	1	0	1
1	25	1	4	2	2	2	1	0	4	1	1	1	1	1	1	1	1	1	1	1	1	1	1	1	1	1	1	1	1	1	1	1	1	1	1	1	1	1	1	1	1	1	0	0	0	0	1	1	1
1	20	1	4	2	2	2	2	0	0	1	2	2	1	1	1	1	2	1	1	2	1	1	1	2	1	2	2	2	2	1	1	2	2	2	2	2	2	2	1	1	1	2	1	1	1	1	1	1	1
1	25	1	4	2	2	2	1	0	2	1	1	1	1	1	2	1	2	1	1	2	2	2	2	1	2	2	2	2	2	2	2	2	2	2	2	1	1	2	2	2	2	2	0	0	1	1	1	1	1
1	22	1	4	2	2	2	2	0	0	1	2	2	1	1	2	1	2	1	1	2	1	2	1	2	2	2	2	2	2	2	2	2	2	2	2	2	2	2	2	1	2	2	1	1	1	1	1	1	1
1	26	1	3	1	1	2	1	0	1	1	1	2	1	1	1	1	2	2	1	2	1	1	2	2	2	2	1	2	2	1	1	2	2	1	2	2	1	2	2	1	2	2	0	1	1	1	1	1	1
1	22	1	3	2	2	2	2	0	0	1	1	1	1	2	1	1	2	1	1	1	1	1	1	2	1	1	1	2	1	1	1	2	2	2	2	2	2	2	2	2	1	2	0	0	1	0	1	1	0
2	23	1	3	2	2	2	2	0	0	1	1	1	2	1	2	2	1	1	2	1	2	2	2	1	2	2	2	2	2	1	2	2	2	2	2	2	2	2	2	1	1	1	0	0	0	0	1	0	1
1	22	1	4	2	2	2	2	0	1	1	2	1	2	2	1	1	2	2	1	1	2	2	1	2	2	2	2	1	1	2	2	2	2	2	2	1	1	2	2	1	2	1	1	0	1	0	1	0	0
1	20	1	2	2	2	2	2	3	3	1	1	2	2	1	1	2	2	1	2	1	1	1	1	2	2	2	2	2	1	2	2	2	2	2	2	1	1	2	2	2	2	2	0	1	1	0	1	0	1
1	20	1	3	2	2	2	2	0	1	1	2	1	1	1	2	1	1	1	1	1	2	2	2	2	2	2	2	2	2	2	2	1	2	2	2	2	2	2	2	2	2	2	1	0	0	0	1	1	1
1	23	1	3	2	2	2	2	0	0	1	2	1	1	1	1	1	2	1	1	2	1	1	1	2	2	2	2	2	1	2	1	2	2	2	2	2	1	2	2	1	2	2	1	0	1	1	1	1	1
1	22	1	2	2	2	2	2	0	0	1	2	1	1	2	2	1	2	2	1	1	2	1	2	2	2	2	1	1	1	2	2	2	2	2	2	2	2	2	2	1	1	2	1	0	1	0	1	1	0
2	32	1	4	2	2	2	1	0	0	1	2	1	1	1	1	1	2	1	1	2	2	1	1	2	1	1	2	2	2	1	2	2	2	2	1	1	1	2	1	1	2	2	1	0	1	1	1	1	1
1	27	1	4	2	2	2	2	0	0	1	1	1	1	2	2	2	1	1	2	1	1	1	1	1	1	1	1	1	1	1	1	2	2	1	2	1	1	1	1	1	1	1	0	0	0	0	1	1	0
1	23	1	3	2	2	2	2	0	2	1	1	1	1	1	1	2	2	1	1	2	1	1	1	2	2	2	2	1	1	1	1	2	2	2	2	2	1	2	2	1	2	2	0	0	1	1	1	1	1
3	20	1	1	2	2	2	2	0	0	1	2	2	2	1	1	1	2	2	2	1	1	1	1	1	2	2	1	2	2	1	2	1	2	2	2	1	1	2	2	1	2	2	1	1	1	0	1	0	1
2	23	1	3	2	2	2	2	0	0	1	2	2	1	2	2	2	1	2	1	2	1	2	2	2	1	1	2	1	2	2	2	2	2	1	2	2	2	1	2	2	2	1	1	1	0	1	1	1	0
1	22	1	3	2	2	2	2	0	0	1	2	2	1	2	1	1	2	1	1	2	1	2	1	1	2	2	2	1	1	2	2	1	1	1	2	2	2	1	1	1	2	2	1	1	1	1	1	1	0
2	22	1	4	2	1	2	1	0	0	1	1	1	1	2	1	1	2	1	1	1	2	2	1	2	2	1	1	2	1	1	1	2	2	1	2	2	1	2	2	1	1	2	0	0	1	0	1	1	0
1	21	1	4	2	2	2	2	0	1	1	1	1	1	1	1	1	2	2	1	2	2	2	2	2	2	2	1	1	1	1	2	2	2	2	2	2	1	2	1	2	2	1	0	0	1	1	1	1	1
2	28	1	2	2	2	2	2	1	0	1	2	1	1	1	1	1	2	2	1	1	1	1	1	2	2	1	1	1	1	1	2	2	2	2	1	2	1	2	2	1	2	2	1	0	1	0	1	1	1
1	16	1	1	1	1	1	2	1	1	1	2	2	1	1	1	1	2	1	1	2	2	1	1	2	2	2	2	2	2	2	2	2	2	2	2	2	1	2	2	1	2	2	1	1	1	1	1	1	1
2	24	1	3	2	2	1	2	3	5	1	2	2	1	1	1	1	2	1	1	2	1	1	1	2	2	2	2	2	2	1	2	2	2	2	1	1	2	2	1	1	1	1	1	1	1	1	1	1	1
1	22	1	3	2	2	2	2	1	1	1	2	1	1	1	1	1	2	1	1	2	1	2	2	1	2	2	1	2	2	1	2	1	2	2	1	1	1	2	1	1	2	2	1	0	1	1	1	1	1
1	27	1	4	2	2	2	2	2	2	2	2	1	1	1	1	1	2	2	1	2	1	2	2	1	2	2	1	1	2	1	2	1	1	2	1	1	1	2	1	1	2	1	1	0	1	1	0	1	1
1	26	1	2	2	2	2	2	0	0	1	2	1	2	1	2	2	1	2	1	2	2	2	2	2	2	2	2	2	2	1	2	2	2	2	2	2	2	2	2	1	2	2	1	0	0	1	1	0	1
1	24	1	2	2	2	2	1	0	0	2	1	2	2	2	1	2	1	2	1	1	2	2	2	1	2	2	2	2	2	2	2	2	1	2	2	2	2	2	2	2	2	2	0	1	0	0	0	0	0
1	22	1	3	2	2	2	2	1	1	2	2	2	1	2	1	1	1	2	2	1	2	2	1	1	1	1	2	2	2	2	1	2	2	2	2	2	2	2	2	2	2	2	1	1	0	0	0	1	0
2	25	1	2	2	2	2	1	0	0	2	2	1	2	2	2	2	2	2	2	2	1	1	2	2	2	2	2	2	2	2	1	2	2	2	2	2	2	2	2	2	2	2	1	0	1	1	0	0	0
1	22	1	2	2	2	2	2	2	5	1	2	1	1	1	2	1	2	1	1	1	2	1	2	1	1	2	2	2	1	2	2	2	2	2	1	1	2	1	2	2	2	1	1	0	1	0	1	1	1
2	27	2	2	2	2	2	2	0	0	1	2	2	2	2	1	1	1	2	2	2	2	1	1	2	2	2	1	2	1	1	2	2	2	2	2	1	1	2	2	1	2	1	1	1	0	1	1	0	0
1	19	2	2	2	2	2	2	0	0	1	2	2	1	1	1	1	2	2	2	2	1	1	1	2	2	2	2	2	2	1	2	2	2	2	2	1	2	2	2	1	2	2	1	1	1	1	1	1	1
2	22	2	2	2	2	2	2	0	1	1	1	1	2	2	1	1	2	1	1	2	1	1	1	2	2	2	2	1	2	2	2	2	2	2	1	1	1	2	2	1	2	2	0	0	1	1	1	0	0
1	25	2	4	2	2	2	2	0	0	1	2	1	2	1	2	1	2	2	1	1	1	2	1	2	2	2	2	1	2	2	2	2	2	2	1	1	1	2	2	1	2	1	1	0	1	0	1	0	1
2	24	2	1	2	2	2	2	1	1	1	2	2	1	1	2	1	2	1	1	1	1	1	1	2	2	2	2	2	2	2	2	2	2	2	2	2	2	2	1	1	2	1	1	1	1	0	1	1	1
1	19	2	1	2	2	2	2	0	0	1	2	1	1	1	1	2	2	1	2	2	2	2	1	2	2	1	1	2	1	1	2	2	2	2	1	1	1	2	2	1	1	2	1	0	1	1	1	1	1
1	19	2	2	2	2	2	2	0	1	1	2	2	2	2	2	2	2	1	1	2	1	2	1	2	2	2	1	2	1	1	2	2	2	2	2	2	1	2	2	1	2	2	1	1	1	1	1	0	0
2	23	2	4	2	2	2	1	0	1	1	1	1	2	1	1	1	2	1	1	2	2	1	1	1	2	2	1	1	2	2	2	1	2	2	2	1	1	2	2	1	2	2	0	0	1	1	1	0	1
2	21	2	4	2	2	2	2	0	0	1	2	1	1	2	2	2	2	2	2	1	2	1	1	2	2	1	2	1	2	1	2	2	1	2	1	2	2	2	2	1	1	1	1	0	1	0	1	1	0
2	33	2	1	2	2	2	2	0	0	1	2	2	1	2	2	1	2	1	1	2	2	2	1	2	2	2	2	2	2	2	2	2	2	2	2	2	2	2	2	2	2	2	1	1	1	1	1	1	0
2	19	2	1	2	2	2	1	0	0	1	1	1	1	2	1	1	2	1	2	1	1	1	2	2	1	1	2	2	1	1	2	2	1	2	2	2	1	2	2	1	1	2	0	0	1	0	1	1	0
2	30	1	4	2	2	2	2	0	0	1	1	1	2	2	2	2	2	2	2	1	2	2	2	1	2	1	2	1	1	1	1	2	2	1	1	1	2	2	2	1	2	2	0	0	1	0	1	0	0
2	26	1	3	2	2	2	2	0	2	1	1	1	1	1	1	1	1	1	1	2	1	2	2	2	1	2	1	1	2	1	2	1	1	2	2	1	2	2	2	2	1	2	0	0	0	1	1	1	1
2	27	2	1	2	2	2	2	0	0	1	2	2	2	2	2	1	2	1	1	2	2	1	1	2	1	1	1	1	1	1	2	2	2	2	1	1	1	2	2	1	2	1	1	1	1	1	1	0	0
2	18	2	1	2	2	2	2	0	0	1	2	1	2	2	1	1	2	1	2	1	1	2	1	2	1	1	1	1	1	2	2	1	2	2	1	1	1	2	2	1	2	2	1	0	1	0	1	0	0
2	31	2	1	2	2	2	2	0	4	1	1	1	1	2	1	1	1	1	1	2	2	1	1	1	2	2	2	2	2	2	1	1	2	2	2	1	1	2	2	2	1	2	0	0	0	1	1	1	0
2	25	2	2	1	2	2	1	0	0	1	2	2	2	2	2	2	2	2	1	1	2	1	1	2	2	2	2	2	2	1	1	2	2	2	2	1	2	2	2	1	1	2	1	1	1	0	1	0	0
2	24	2	2	2	2	2	1	0	0	1	1	1	2	2	1	1	2	1	1	2	1	1	2	2	1	2	1	2	1	2	1	2	2	2	2	1	2	2	2	1	1	2	0	0	1	1	1	0	0
2	21	2	3	2	2	2	2	0	1	1	2	2	2	2	2	2	2	1	1	2	1	1	2	2	2	2	2	1	2	1	2	2	2	2	1	2	1	2	2	1	2	2	1	1	1	1	1	0	0
1	18	2	2	2	2	1	1	0	1	1	2	1	2	1	1	2	1	1	1	2	2	2	1	2	2	1	1	1	1	1	1	2	2	2	2	2	2	2	1	1	1	1	1	0	0	1	1	0	1
2	19	2	2	2	2	2	1	0	0	1	1	1	1	2	1	1	2	2	1	2	1	2	1	2	2	2	2	1	1	2	1	2	2	2	2	2	2	2	1	2	1	2	0	0	1	1	1	1	0
2	22	2	2	2	2	2	1	0	2	1	1	1	2	2	2	1	1	1	2	2	2	2	2	1	2	2	1	1	1	2	1	1	2	2	2	1	2	1	2	2	1	2	0	0	0	1	1	0	0
2	21	2	2	2	2	2	2	0	0	1	1	1	2	1	1	1	2	1	1	2	1	1	1	1	1	2	2	2	1	2	1	1	2	2	2	1	2	1	1	1	1	2	0	0	1	1	1	0	1
1	22	2	2	2	2	2	2	0	0	1	1	1	1	1	1	1	2	1	1	2	2	1	2	2	2	2	2	1	2	1	2	2	2	2	2	2	1	2	2	1	2	2	0	0	1	1	1	1	1
2	21	2	4	2	2	1	1	0	0	1	1	1	1	1	1	1	1	2	1	1	1	1	1	2	1	2	1	1	1	2	1	2	2	2	2	1	2	1	2	1	2	2	0	0	0	0	1	1	1
2	18	2	1	2	2	2	2	0	0	1	1	2	1	2	1	1	2	1	1	2	1	2	1	2	2	1	2	1	2	1	2	2	2	1	2	1	1	2	2	1	2	2	0	1	1	1	1	1	0
2	22	2	2	2	2	2	2	2	2	1	2	1	2	1	1	1	2	1	1	2	1	2	1	2	2	2	1	1	2	2	2	2	2	2	1	1	1	2	1	1	2	1	1	0	1	1	1	0	1
2	20	2	2	2	2	2	2	2	1	1	2	1	1	2	2	1	2	1	1	2	2	1	1	2	2	2	2	1	2	2	1	2	2	2	2	1	1	2	2	1	2	2	1	0	1	1	1	1	0
2	26	2	2	2	2	2	2	0	0	1	1	1	2	2	2	1	2	2	1	2	1	1	1	2	2	2	2	2	2	2	2	2	2	2	2	2	1	2	2	2	1	2	0	0	1	1	1	0	0
2	21	2	2	2	2	2	2	0	1	1	2	1	1	2	1	1	1	1	2	2	2	1	1	2	2	2	2	1	1	1	2	1	1	2	1	1	1	2	1	2	2	1	1	0	0	1	1	1	0
1	22	2	4	2	2	2	2	0	1	1	2	2	2	1	1	1	2	1	1	2	1	1	2	2	2	2	2	2	2	2	2	2	1	2	2	1	1	2	2	1	2	2	1	1	1	1	1	0	1
2	19	2	1	2	2	2	2	0	0	1	2	2	1	2	2	2	2	1	1	2	2	1	1	2	2	1	1	2	2	1	1	2	2	2	2	2	2	2	2	1	2	2	1	1	1	1	1	1	0
1	18	1	4	2	2	2	2	0	0	1	2	1	2	2	2	2	2	1	1	2	1	1	1	2	2	2	1	2	2	2	2	1	2	2	2	2	1	2	1	1	2	2	1	0	1	1	1	0	0
1	22	1	2	2	2	2	2	0	0	1	1	1	2	1	2	2	2	1	2	2	1	1	1	2	2	2	2	2	1	2	2	2	2	2	2	2	1	2	2	1	2	2	0	0	1	1	1	0	1
1	22	1	2	2	2	2	2	0	0	1	1	1	1	1	1	1	1	1	1	1	1	1	1	2	2	2	2	2	1	1	1	1	1	1	2	2	2	1	2	2	1	1	0	0	0	0	1	1	1
1	30	1	4	2	2	2	2	0	1	1	2	2	2	1	1	1	2	2	1	2	2	2	1	1	2	1	2	1	1	1	2	1	2	2	2	2	1	2	1	1	2	2	1	1	1	1	1	0	1
2	17	1	4	2	2	2	2	0	0	1	1	2	1	1	1	1	1	1	1	1	1	1	1	2	2	2	1	2	1	1	2	2	2	2	2	2	1	2	2	1	2	2	0	1	0	0	1	1	1
1	20	1	2	2	1	2	2	4	4	1	2	1	1	1	1	2	1	1	2	1	1	1	2	2	1	1	1	2	2	2	1	1	1	2	2	1	1	2	1	1	1	2	1	0	0	0	1	1	1
2	24	1	3	2	2	2	2	0	5	1	1	1	2	1	1	1	2	1	1	2	1	1	2	1	2	1	1	1	1	1	1	2	2	2	2	2	2	2	1	1	2	2	0	0	1	1	1	0	1
2	18	2	2	2	2	2	2	0	0	1	1	2	1	2	1	1	2	1	1	2	2	1	1	2	2	2	2	2	2	2	1	2	2	2	2	1	2	2	2	1	1	2	0	1	1	1	1	1	0
2	18	2	1	2	2	2	2	2	2	2	1	2	1	2	1	1	2	1	1	2	1	2	1	2	2	2	2	2	2	2	2	2	2	2	2	1	1	2	2	1	2	2	0	1	1	1	0	1	0
2	19	2	2	2	2	2	2	0	0	1	1	1	2	1	2	2	2	2	2	1	1	1	1	2	2	2	1	1	1	1	2	2	1	1	1	1	2	2	1	1	1	1	0	0	1	0	1	0	1
1	18	2	1	2	2	2	2	0	4	1	2	1	1	2	1	1	2	1	1	2	1	1	1	2	2	1	1	1	2	1	2	2	1	2	1	1	2	2	1	1	1	2	1	0	1	1	1	1	0
2	28	2	4	2	2	2	2	0	0	1	2	1	1	1	1	1	2	1	2	2	1	1	1	2	1	2	1	1	2	1	2	1	1	2	2	2	1	2	1	2	1	1	1	0	1	1	1	1	1
2	31	2	4	2	2	2	2	0	0	1	1	1	1	1	2	2	1	1	1	1	1	2	1	2	1	1	2	1	1	1	2	1	2	1	2	2	2	1	1	1	1	1	0	0	0	0	1	1	1
1	30	2	1	2	2	2	2	0	0	1	1	2	2	1	2	1	2	2	2	2	2	1	1	2	2	2	1	2	2	1	2	2	2	2	2	2	1	2	1	2	2	2	0	1	1	1	1	0	1
2	22	2	1	2	2	2	2	0	0	1	2	2	1	2	1	1	2	1	1	2	1	1	1	2	2	1	2	2	1	1	2	2	2	2	2	2	1	2	2	1	1	2	1	1	1	1	1	1	0
2	28	2	2	2	2	2	2	1	1	1	2	1	1	1	2	1	2	2	2	2	1	1	1	2	1	2	1	1	1	1	2	1	1	2	1	1	2	2	2	1	1	1	1	0	1	1	1	1	1
2	20	2	3	2	2	2	2	2	2	1	2	2	2	2	1	1	1	1	2	2	2	2	1	2	2	1	2	1	2	2	2	1	2	2	1	1	1	2	2	1	1	2	1	1	0	1	1	0	0
2	25	2	2	2	2	2	2	0	0	2	2	1	1	1	1	2	1	1	1	2	1	2	2	1	2	1	1	2	1	2	2	1	2	2	1	1	1	2	2	1	2	1	1	0	0	1	0	1	1
2	24	2	2	2	2	2	2	0	5	1	2	2	2	1	1	1	2	1	1	2	2	1	1	2	2	2	1	1	1	1	1	2	2	2	1	1	1	2	2	1	2	1	1	1	1	1	1	0	1
2	19	2	2	2	2	2	2	0	1	1	2	2	1	2	1	1	2	1	1	2	1	1	1	2	2	2	2	1	2	2	1	2	2	2	2	1	1	2	2	1	2	2	1	1	1	1	1	1	0
2	23	1	1	2	2	2	2	0	0	1	2	1	1	2	2	2	2	1	1	2	2	1	1	2	2	2	1	2	2	2	2	2	2	2	2	2	2	2	1	2	2	2	1	0	1	1	1	1	0
1	27	1	4	2	2	2	2	0	0	1	1	1	1	2	2	1	2	1	1	2	2	1	1	2	2	2	2	1	1	2	2	2	2	2	2	2	1	2	2	1	2	2	0	0	1	1	1	1	0
1	22	1	3	2	2	2	2	0	0	1	1	2	2	1	1	1	2	1	1	2	1	1	1	1	2	2	1	2	2	2	1	2	2	2	2	2	1	2	2	1	2	2	0	1	1	1	1	0	1
2	21	1	3	2	2	2	2	0	2	1	2	2	1	2	2	1	2	1	2	1	1	1	1	2	1	2	1	2	1	2	2	2	1	2	1	2	1	1	2	1	2	2	1	1	1	0	1	1	0
2	29	1	2	2	2	2	2	1	0	1	2	1	1	1	1	1	2	1	1	2	2	1	1	2	2	2	2	2	2	1	2	2	2	2	2	2	1	2	2	1	2	2	1	0	1	1	1	1	1
2	20	1	2	2	2	2	2	0	0	1	2	1	1	1	1	1	1	1	1	2	2	1	1	1	2	1	2	1	2	2	2	2	2	2	2	2	1	2	2	1	2	2	1	0	0	1	1	1	1
1	17	1	2	2	2	2	2	0	1	1	2	2	1	1	1	1	2	1	1	2	1	1	2	2	2	1	2	2	2	1	2	2	2	2	2	2	1	2	2	1	2	2	1	1	1	1	1	1	1
1	22	1	2	2	2	2	2	0	0	1	2	2	1	2	1	1	2	1	2	2	1	2	1	2	2	1	2	2	1	1	1	1	1	1	1	1	1	1	1	1	1	1	1	1	1	1	1	1	0
1	21	1	2	2	2	2	2	0	0	1	2	1	1	2	1	1	2	1	1	2	2	1	1	2	2	2	2	1	2	2	2	2	2	2	2	2	1	2	1	1	2	2	1	0	1	1	1	1	0
1	25	1	2	2	2	2	1	0	2	1	2	1	1	1	1	1	2	1	1	2	2	1	2	2	1	2	2	1	2	2	1	2	2	2	2	1	2	2	1	1	1	2	1	0	1	1	1	1	1
1	20	1	1	2	2	2	1	0	0	1	2	2	1	2	2	1	1	1	1	1	2	2	2	1	2	2	2	1	2	1	2	1	1	2	1	1	1	2	1	2	2	1	1	1	0	0	1	1	0
1	25	1	2	2	2	2	2	0	0	1	2	1	1	1	1	1	2	1	2	2	1	1	1	2	2	1	2	1	2	1	2	1	1	2	2	1	1	2	1	1	1	2	1	0	1	1	1	1	1
1	24	1	1	2	2	2	2	0	3	1	2	2	1	2	2	1	2	2	1	2	1	1	1	2	2	2	1	2	2	2	2	2	2	2	2	1	1	2	2	1	2	1	1	1	1	1	1	1	0
1	17	1	2	2	2	2	2	0	0	1	2	1	1	2	2	1	2	2	1	1	2	1	1	2	2	2	2	1	2	1	2	2	2	2	2	2	2	2	2	2	1	2	1	0	1	0	1	1	0
1	20	1	2	2	2	2	2	2	4	1	1	1	1	1	2	1	2	1	1	2	1	1	1	2	1	1	1	2	1	1	2	2	2	2	1	1	1	2	2	1	2	1	0	0	1	1	1	1	1
1	20	1	1	2	2	2	2	1	0	1	2	2	1	1	1	1	2	2	2	2	1	2	1	1	2	2	1	2	2	1	2	1	2	2	2	2	1	2	2	1	2	2	1	1	1	1	1	1	1
2	19	1	2	2	2	2	2	0	0	1	1	1	2	1	1	1	1	1	1	2	1	1	1	2	2	2	1	2	2	1	2	2	2	2	2	2	1	2	2	1	2	2	0	0	0	1	1	0	1
2	20	1	1	2	2	2	2	4	0	1	1	1	1	1	1	2	2	1	1	1	1	2	1	2	1	1	2	1	1	1	1	2	1	1	2	2	1	1	2	1	2	2	0	0	1	0	1	1	1
2	25	1	2	2	2	2	2	0	0	1	2	1	1	1	1	1	2	1	2	1	1	1	1	2	2	1	1	1	1	1	2	2	2	2	2	2	1	2	2	1	2	2	1	0	1	0	1	1	1
1	35	1	4	2	2	2	1	0	1	1	2	2	1	2	2	2	1	2	1	2	1	1	1	2	1	2	1	1	2	1	2	1	1	1	2	2	1	2	2	1	1	2	1	1	0	1	1	1	0
1	25	1	2	2	2	2	2	1	3	1	2	2	1	1	2	1	2	1	1	2	1	1	2	2	2	2	2	2	2	1	2	2	2	2	2	1	2	1	1	1	1	2	1	1	1	1	1	1	1
1	20	1	4	2	2	2	2	1	1	1	2	2	1	1	1	1	2	1	1	2	2	1	2	2	2	1	2	2	2	1	1	2	2	2	2	2	1	2	2	1	1	2	1	1	1	1	1	1	1
1	27	1	1	2	2	2	2	0	0	1	1	2	2	1	1	1	2	1	2	2	2	1	1	2	2	2	2	1	1	1	1	2	2	2	2	2	1	2	2	1	2	2	0	1	1	1	1	0	1
1	18	1	1	2	2	2	2	0	3	1	2	2	2	1	1	1	2	1	1	2	1	1	1	2	2	2	2	2	2	2	2	2	2	2	2	2	2	2	2	1	2	2	1	1	1	1	1	0	1
1	29	1	4	2	2	2	2	0	0	1	2	2	1	1	1	1	2	1	1	2	1	1	1	2	2	2	2	2	2	1	2	2	2	2	2	2	2	2	2	2	2	2	1	1	1	1	1	1	1
2	25	1	1	2	2	2	2	1	1	2	1	1	2	2	2	2	2	1	1	2	1	1	1	1	1	1	1	1	2	2	1	2	2	2	2	1	1	2	1	1	2	2	0	0	1	1	0	0	0
1	23	1	1	2	2	2	2	0	0	1	2	2	1	2	1	1	1	2	1	2	2	1	1	2	2	2	2	2	2	2	1	2	2	2	2	2	2	2	2	1	2	2	1	1	0	1	1	1	0
1	20	1	1	1	1	2	2	0	1	1	2	2	2	1	2	2	2	2	2	1	2	2	1	1	1	1	1	1	1	1	2	1	2	2	2	2	1	1	2	1	1	1	1	1	1	0	1	0	1
1	21	1	3	2	2	2	2	0	0	2	1	2	1	1	2	2	2	1	1	2	2	1	2	1	2	1	1	2	1	2	2	1	2	2	2	1	1	2	2	1	2	2	0	1	1	1	0	1	1
1	21	1	4	2	2	2	2	0	0	1	2	2	1	2	1	2	2	1	2	2	1	1	1	2	1	2	1	2	2	2	2	2	2	2	1	2	1	2	2	1	2	2	1	1	1	1	1	1	0
1	23	1	3	2	2	2	2	0	0	1	1	1	1	1	1	2	2	1	1	1	1	1	2	1	1	1	1	1	2	1	1	1	1	1	1	2	1	1	1	1	1	1	0	0	1	0	1	1	1
1	20	1	2	2	2	2	2	0	0	1	2	1	1	1	1	2	1	1	1	1	2	2	2	2	2	2	2	2	2	2	2	2	2	2	1	1	1	2	2	2	2	1	1	0	0	0	1	1	1
1	18	1	1	2	2	2	2	1	2	1	1	2	1	2	1	1	2	1	1	2	1	1	1	2	2	2	1	3	3	3	2	3	2	2	2	3	3	2	3	3	3	2	0	1	1	1	1	1	0
2	21	1	3	2	2	2	1	1	4	1	1	1	1	1	1	1	2	1	1	2	3	1	1	2	2	1	1	1	1	1	3	1	1	2	2	1	1	2	1	2	1	3	0	0	1	1	1	1	1
1	21	1	3	2	2	2	2	1	0	1	2	1	1	2	1	1	2	1	1	2	3	2	1	2	2	2	3	3	3	2	2	2	2	2	2	2	1	2	2	1	3	2	1	0	1	1	1	1	0
2	20	1	2	2	2	2	1	2	2	1	1	2	1	2	1	1	2	1	1	1	1	1	1	2	2	2	3	2	1	1	2	2	3	2	2	1	1	2	3	1	2	2	0	1	1	0	1	1	0
2	22	1	1	2	2	2	1	3	1	1	2	2	1	2	1	1	2	1	1	2	1	1	1	2	2	2	1	2	1	2	2	2	2	2	2	2	1	2	2	1	2	2	1	1	1	1	1	1	0
1	21	1	3	1	2	2	1	1	1	1	1	1	1	2	1	1	2	1	1	2	1	1	1	2	3	2	1	1	3	1	2	2	2	2	2	2	1	2	2	1	2	1	0	0	1	1	1	1	0
1	20	1	2	2	2	2	2	0	1	2	2	2	2	2	2	1	2	1	1	2	1	1	1	3	2	1	2	3	2	1	1	2	2	2	2	2	2	2	2	3	2	2	1	1	1	1	0	0	0
1	21	1	1	2	2	2	2	2	1	1	1	1	1	2	2	1	2	1	1	2	1	2	1	2	2	2	2	1	1	1	2	2	2	2	1	2	1	2	2	1	2	1	0	0	1	1	1	1	0
1	22	1	3	2	2	2	1	0	1	2	1	2	1	1	2	1	2	1	1	1	1	1	1	2	2	2	3	3	3	1	2	1	1	2	1	1	1	2	1	2	1	1	0	1	1	0	0	1	1
1	25	1	3	2	2	2	2	2	1	1	1	2	1	1	1	1	2	1	1	2	3	1	1	2	2	2	2	3	2	1	3	2	2	2	2	3	3	2	2	1	1	2	0	1	1	1	1	1	1
1	24	1	2	2	2	2	2	3	2	1	1	2	2	2	1	1	2	1	1	2	1	1	1	2	2	2	3	2	1	1	1	2	2	2	2	3	3	2	3	1	2	2	0	1	1	1	1	0	0
2	33	1	1	2	2	2	1	0	0	1	2	2	1	2	1	1	2	1	2	1	1	1	1	1	2	2	2	2	2	2	1	2	2	2	2	2	1	2	2	1	2	3	1	1	1	0	1	1	0
1	21	1	2	2	2	2	2	5	5	1	2	1	1	2	1	1	2	1	1	2	1	3	3	2	2	2	3	2	3	1	2	2	2	2	2	2	1	2	2	1	2	2	1	0	1	1	1	1	0
1	20	1	1	2	2	2	1	0	2	1	2	2	1	2	1	1	2	1	1	2	1	1	1	2	2	2	2	2	2	1	2	2	2	2	2	2	1	2	2	1	2	2	1	1	1	1	1	1	0
2	23	1	3	2	2	2	2	0	0	1	2	2	1	1	1	1	2	1	1	2	1	1	1	2	2	2	2	2	1	3	2	2	2	2	2	2	1	2	2	1	2	2	1	1	1	1	1	1	1
1	23	1	2	2	1	2	2	1	1	1	2	1	1	2	1	1	2	1	1	2	1	1	3	2	2	2	3	1	1	3	2	2	2	2	1	1	3	2	2	1	2	1	1	0	1	1	1	1	0
1	19	1	1	2	2	2	2	1	1	1	2	2	1	2	1	1	2	1	1	2	1	1	1	2	1	2	2	2	3	3	3	1	2	2	1	2	3	2	2	1	2	2	1	1	1	1	1	1	0
1	29	1	4	2	2	2	2	0	0	1	1	1	2	1	1	1	2	2	1	2	1	1	1	2	2	2	2	2	2	3	2	2	2	2	2	2	1	2	2	3	2	2	0	0	1	1	1	0	1
1	21	1	3	1	2	2	1	1	1	1	1	2	1	2	1	1	2	2	1	2	1	1	1	2	2	2	2	2	3	1	2	2	2	2	2	2	1	2	2	1	2	2	0	1	1	1	1	1	0
1	20	1	1	2	2	2	1	2	2	1	1	1	1	2	1	1	1	1	1	2	1	1	2	2	2	2	1	2	1	1	1	2	2	3	3	3	3	2	2	3	2	3	0	0	0	1	1	1	0
1	20	1	1	2	2	2	2	3	2	1	1	1	1	2	1	1	2	1	1	2	1	1	1	2	2	2	1	1	1	1	1	2	1	2	1	2	1	2	1	1	1	1	0	0	1	1	1	1	0
1	20	1	2	2	2	2	1	1	1	1	1	1	1	1	1	1	2	1	1	2	1	1	1	2	2	1	2	1	1	1	1	2	2	2	2	2	1	2	2	1	1	2	0	0	1	1	1	1	1
1	19	1	1	2	2	2	2	1	1	1	2	2	1	2	1	1	2	1	1	2	1	1	2	2	2	2	1	2	2	1	1	2	2	1	2	1	1	2	1	1	2	2	1	1	1	1	1	1	0
2	20	1	2	2	2	2	1	1	1	1	2	2	1	1	1	1	2	1	1	2	1	3	1	2	2	1	3	3	3	1	3	2	3	3	1	1	1	1	1	1	1	1	1	1	1	1	1	1	1
2	18	1	1	2	2	2	2	0	0	1	2	2	1	2	1	1	2	1	1	2	1	1	1	2	2	2	2	2	2	3	2	2	2	2	2	2	1	2	3	3	2	2	1	1	1	1	1	1	0
1	19	1	1	2	2	2	2	0	1	1	1	1	1	2	1	1	2	1	1	2	3	1	1	2	3	2	1	1	3	2	3	1	1	2	1	2	2	2	2	2	1	1	0	0	1	1	1	1	0
1	20	1	1	2	2	2	1	2	2	1	1	1	2	2	2	2	2	1	1	2	3	3	2	2	2	2	1	1	3	2	2	1	1	2	3	1	1	2	1	1	3	3	0	0	1	1	1	0	0
1	19	1	1	2	2	2	2	1	2	1	2	1	1	2	1	1	2	1	1	2	2	3	2	2	2	1	2	1	3	1	1	2	2	2	2	2	2	2	2	1	1	2	1	0	1	1	1	1	0
1	18	1	1	2	2	2	2	0	0	2	2	1	1	1	1	1	2	1	1	2	1	1	3	2	2	1	2	3	3	1	1	2	2	2	2	2	2	2	2	2	3	3	1	0	1	1	0	1	1
1	21	1	1	2	2	2	1	2	2	1	2	1	2	2	2	2	2	2	1	1	2	2	1	1	3	3	3	2	2	3	1	1	2	1	2	2	3	3	1	3	1	2	1	0	1	0	1	0	0
1	19	1	1	2	2	2	2	0	1	1	2	1	1	2	2	2	2	1	1	1	3	3	3	3	3	3	3	3	3	3	3	2	2	2	2	2	1	2	3	1	3	1	1	0	1	0	1	1	0
2	21	1	1	2	2	2	1	2	1	1	2	2	1	2	1	1	2	1	1	2	1	1	1	2	3	2	2	3	1	3	2	2	2	2	1	2	1	2	2	3	2	3	1	1	1	1	1	1	0
2	20	1	1	2	2	2	2	0	1	1	1	1	1	1	2	1	2	1	1	2	2	1	3	3	3	3	1	1	2	1	2	3	3	3	1	2	1	3	3	1	2	1	0	0	1	1	1	1	1
2	22	1	1	2	2	2	1	0	0	1	1	2	1	2	2	1	2	1	1	2	2	1	1	2	3	1	2	1	1	3	1	2	2	2	2	1	1	2	2	1	1	3	0	1	1	1	1	1	0
2	21	1	1	2	1	2	1	0	5	1	1	1	2	2	1	1	1	1	1	2	1	1	1	2	2	2	1	1	1	1	3	2	2	2	1	2	1	2	1	1	2	1	0	0	0	1	1	0	0
1	20	1	1	2	2	2	2	3	1	1	2	1	1	1	1	1	2	1	1	2	1	1	1	2	3	2	2	1	3	1	3	2	2	2	2	2	3	2	2	3	2	2	1	0	1	1	1	1	1
2	22	1	3	2	2	2	2	2	2	1	2	2	1	1	1	1	2	1	1	2	1	1	1	2	2	2	2	2	2	3	2	2	2	2	2	2	1	2	2	1	2	2	1	1	1	1	1	1	1
1	29	1	2	2	2	2	1	2	2	1	1	2	1	1	1	1	2	1	1	1	1	1	1	2	2	2	2	3	1	3	2	3	2	2	2	2	1	2	2	1	2	3	0	1	1	0	1	1	1
1	22	1	3	2	2	2	1	0	3	1	1	1	1	2	2	1	2	1	1	2	1	1	1	2	2	2	2	1	1	2	2	1	1	2	1	1	3	2	1	2	1	1	0	0	1	1	1	1	0
2	20	1	1	2	2	2	1	1	2	1	1	1	1	2	2	1	2	1	2	2	1	1	1	2	2	2	2	1	1	2	2	2	2	2	3	2	3	2	1	1	3	3	0	0	1	1	1	1	0
1	24	2	3	2	1	2	2	0	2	1	1	2	1	2	2	1	2	1	2	1	2	1	1	2	1	1	2	3	3	1	2	2	1	2	2	2	3	2	2	1	1	2	0	1	1	0	1	1	0
1	19	1	1	2	1	2	1	2	0	1	1	1	1	1	1	1	2	1	1	2	1	1	1	2	2	2	1	1	1	1	1	1	2	2	2	2	2	2	2	1	1	1	0	0	1	1	1	1	1
1	19	1	1	2	2	2	1	0	2	1	2	1	1	1	2	1	2	1	1	2	3	1	1	2	2	2	2	3	1	2	2	2	2	2	2	2	1	2	2	1	1	1	1	0	1	1	1	1	1
1	18	1	1	2	2	2	2	2	0	1	2	2	1	1	1	1	2	1	1	2	1	1	1	2	2	2	3	2	2	2	2	2	2	2	2	2	1	2	2	1	2	2	1	1	1	1	1	1	1
1	20	1	1	2	2	2	2	2	5	2	1	1	2	2	1	1	2	1	1	2	3	3	3	3	1	1	1	2	1	1	3	2	3	3	3	3	3	3	3	3	3	3	0	0	1	1	0	0	0
2	20	1	1	2	2	2	2	4	2	1	1	2	1	2	1	1	1	1	1	2	1	1	3	3	3	3	3	3	3	3	3	3	3	3	3	3	3	3	3	3	3	3	0	1	0	1	1	1	0
1	18	1	1	2	2	2	1	2	3	1	1	1	1	2	1	1	2	2	1	2	1	2	1	2	2	2	2	1	1	1	2	2	2	2	2	2	1	2	2	1	2	2	0	0	1	1	1	1	0
2	21	1	1	1	1	2	1	2	4	1	1	1	1	1	2	1	2	1	1	2	3	1	1	3	2	1	2	2	1	2	2	1	1	2	1	1	3	2	1	1	1	2	0	0	1	1	1	1	1
1	18	1	2	2	2	2	2	0	5	1	1	2	1	1	1	1	1	1	1	1	1	1	1	1	1	3	3	3	3	3	3	3	1	2	3	2	1	2	1	1	3	2	0	1	0	0	1	1	1
2	21	1	1	2	2	2	1	5	5	1	1	1	1	1	1	2	2	1	2	2	2	3	3	3	3	3	3	3	3	3	3	2	2	2	3	3	3	3	3	3	3	3	0	0	1	1	1	1	1
2	19	1	1	2	2	2	2	0	2	1	2	1	1	2	1	1	1	1	1	2	3	1	1	3	3	1	1	1	1	1	1	2	3	2	2	1	1	2	1	1	1	3	1	0	0	1	1	1	0
1	19	1	1	2	2	2	2	1	1	2	2	1	1	2	1	1	1	2	2	2	2	2	3	2	2	2	2	2	1	1	3	2	2	1	2	2	1	2	2	1	2	2	1	0	0	1	0	1	0
2	18	1	1	2	2	2	2	0	0	1	2	1	1	1	2	1	2	1	2	1	1	1	1	3	2	2	3	1	2	1	1	2	1	1	1	3	2	1	1	2	1	1	1	0	1	0	1	1	1
1	18	1	1	2	2	2	1	1	2	1	1	1	1	1	1	1	2	1	1	2	1	1	1	2	2	1	3	1	1	1	1	2	2	2	1	1	1	2	1	3	1	1	0	0	1	1	1	1	1
2	26	1	2	1	1	1	1	2	0	1	2	2	1	2	2	1	2	1	1	2	1	1	1	2	2	2	1	1	1	1	2	2	2	2	2	2	1	2	2	2	2	2	1	1	1	1	1	1	0
1	20	1	1	2	2	2	2	0	0	1	2	2	1	2	1	1	2	1	2	2	3	1	2	2	3	2	3	3	3	3	2	2	2	2	3	2	1	2	2	1	2	3	1	1	1	1	1	1	0
2	18	1	1	2	2	2	2	0	1	1	1	2	1	2	2	2	2	2	2	2	3	2	3	3	3	3	3	2	3	3	3	2	2	1	2	1	1	2	2	1	1	1	0	1	1	1	1	1	0
2	23	1	1	2	2	2	2	0	3	1	1	2	1	2	1	1	2	1	1	2	1	1	1	2	1	2	2	2	1	3	2	2	3	2	2	1	3	2	2	1	2	1	0	1	1	1	1	1	0
2	19	1	1	2	2	2	1	2	0	1	1	1	1	1	1	1	2	1	2	2	1	1	1	2	2	2	2	1	1	1	2	2	2	2	1	2	1	2	2	1	2	1	0	0	1	1	1	1	1
1	20	1	2	2	2	2	2	4	5	1	1	1	1	1	1	1	1	1	1	1	1	1	1	1	1	2	3	1	3	3	3	1	1	1	1	1	1	1	1	1	1	1	0	0	0	0	1	1	1
1	20	1	1	2	2	2	2	2	5	2	2	1	1	2	2	1	2	1	2	1	3	3	1	2	2	2	2	1	3	2	2	2	2	2	1	2	3	2	3	2	3	1	1	0	1	0	0	1	0
2	21	2	1	2	2	2	1	0	1	2	2	1	2	2	1	1	2	1	1	2	1	3	1	1	1	1	3	1	1	1	1	1	1	2	3	2	2	2	2	1	1	1	1	0	1	1	0	0	0
2	24	1	4	2	2	2	2	0	4	1	1	1	1	2	1	2	2	2	2	2	1	3	1	2	3	3	2	3	2	2	2	3	2	2	3	3	3	3	2	3	3	3	0	0	1	1	1	1	0
2	26	1	4	2	2	2	2	2	2	1	2	1	1	2	2	1	2	1	1	2	1	1	1	2	2	1	2	2	2	1	2	1	1	2	1	1	2	2	2	1	1	1	1	0	1	1	1	1	0
1	22	1	1	2	2	2	2	5	5	1	2	2	1	1	1	1	2	1	1	2	1	1	1	3	2	2	2	2	2	3	2	1	1	2	1	1	2	2	1	1	1	1	1	1	1	1	1	1	1
1	20	2	1	2	2	2	2	0	0	1	1	2	1	2	2	1	2	1	1	2	3	3	3	3	3	3	2	2	1	3	3	2	2	2	2	2	2	2	2	2	2	3	0	1	1	1	1	1	0
2	22	2	1	2	2	2	2	0	0	2	2	2	1	2	2	2	2	2	2	1	1	1	1	2	2	1	2	3	2	1	2	2	2	2	2	2	2	2	2	1	1	2	1	1	1	0	0	1	0
1	19	2	1	2	2	2	2	2	2	1	1	1	2	2	1	1	2	1	2	2	3	1	2	2	2	1	2	3	3	1	2	2	2	2	1	2	3	2	2	1	1	3	0	0	1	1	1	0	0
2	21	2	1	2	2	2	2	0	0	2	2	2	2	2	2	2	2	2	2	2	2	2	2	2	2	2	2	2	2	2	2	2	2	2	2	2	2	2	2	2	2	2	1	1	1	1	0	0	0
1	20	2	1	2	2	2	2	1	2	1	1	2	1	2	2	1	2	1	1	1	3	3	1	2	2	3	1	1	1	3	3	2	2	2	2	2	1	2	2	1	2	1	0	1	1	0	1	1	0
1	22	2	4	2	2	2	1	0	3	2	2	1	1	2	1	1	2	2	1	2	3	1	2	2	1	1	2	1	1	1	1	2	2	2	2	2	3	2	2	1	1	1	1	0	1	1	0	1	0
1	23	2	4	2	2	2	1	0	0	1	2	2	1	2	2	1	2	1	1	2	1	1	1	2	2	2	2	1	2	2	2	2	2	2	2	2	1	2	2	2	2	2	1	1	1	1	1	1	0
1	19	2	1	2	2	2	2	5	3	1	1	1	1	2	1	1	2	1	1	2	1	1	3	2	2	1	1	1	1	1	1	2	2	2	1	1	1	2	2	1	1	3	0	0	1	1	1	1	0
1	21	1	2	2	2	2	2	0	3	1	2	1	1	1	1	1	2	1	1	2	1	1	2	2	1	1	1	1	1	2	1	2	1	1	1	1	1	2	1	1	1	1	1	0	1	1	1	1	1
2	24	2	4	2	2	2	1	0	1	1	1	1	1	1	1	1	1	1	1	1	1	1	1	1	1	1	1	1	1	1	1	2	2	2	1	2	2	2	2	2	2	2	0	0	0	0	1	1	1
2	19	2	1	1	1	2	2	0	5	1	1	1	1	2	1	1	2	1	1	2	3	3	3	3	3	3	3	3	3	3	3	3	3	3	3	3	3	3	3	3	3	3	0	0	1	1	1	1	0
1	20	2	1	2	2	2	2	0	0	2	1	2	1	2	1	1	2	2	1	2	1	3	3	3	3	3	3	3	3	3	3	3	2	3	3	3	1	2	3	1	3	3	0	1	1	1	0	1	0
2	25	1	2	2	2	2	1	0	2	2	1	1	1	1	1	1	2	1	1	1	1	1	1	1	1	1	1	1	1	1	1	1	1	1	1	1	1	1	1	1	1	1	0	0	1	0	0	1	1
1	18	2	1	2	2	2	2	0	1	1	2	2	2	2	1	2	2	2	1	2	2	1	1	2	1	2	2	2	2	1	2	2	2	2	2	2	1	2	2	1	2	1	1	1	1	1	1	0	0
1	25	1	3	2	2	2	1	3	3	1	2	2	1	2	1	1	2	1	1	2	1	1	2	2	2	2	2	2	1	1	2	2	2	2	2	2	1	2	2	1	2	2	1	1	1	1	1	1	0
2	21	1	2	2	2	2	1	0	5	1	1	1	2	1	1	1	2	1	1	1	1	1	1	1	1	1	1	1	1	1	1	2	2	2	1	1	1	2	1	1	1	1	0	0	1	0	1	0	1
1	18	2	1	2	2	2	2	0	3	1	2	1	2	1	1	1	2	1	1	2	1	1	1	2	2	2	2	1	1	2	2	2	2	2	1	1	1	2	2	1	2	1	1	0	1	1	1	0	1
2	24	2	4	2	2	2	1	0	1	2	1	1	1	2	1	1	2	1	1	2	1	3	1	2	3	2	1	3	3	1	3	3	2	2	1	1	3	2	1	3	1	3	0	0	1	1	0	1	0
1	25	1	4	2	2	2	1	0	1	1	2	1	1	2	1	1	2	1	1	2	1	1	1	2	2	1	1	1	1	1	2	2	1	1	1	2	2	2	1	1	1	3	1	0	1	1	1	1	0
2	22	1	4	2	2	2	1	0	0	1	2	2	1	2	1	2	2	1	1	2	1	1	2	3	2	2	3	3	3	1	3	2	2	2	2	2	1	2	2	2	2	2	1	1	1	1	1	1	0
2	21	1	3	2	2	2	1	0	2	1	1	2	1	2	2	1	2	1	1	2	3	1	1	2	2	2	2	2	1	1	2	1	2	2	2	2	1	2	2	1	1	3	0	1	1	1	1	1	0
1	19	2	1	2	2	2	1	0	0	1	1	1	1	2	2	1	2	1	1	2	2	3	3	2	2	3	1	3	2	3	2	2	2	2	3	2	1	2	2	1	2	2	0	0	1	1	1	1	0
1	24	1	3	2	2	2	2	1	1	1	1	2	1	1	1	1	2	1	1	2	1	1	1	2	1	2	2	2	3	1	2	2	2	2	2	2	3	2	2	1	3	2	0	1	1	1	1	1	1
1	23	1	3	2	2	2	2	0	1	1	2	2	1	1	1	1	2	1	1	2	1	1	1	2	2	2	1	2	1	2	2	2	2	2	2	2	1	2	2	1	2	2	1	1	1	1	1	1	1
1	23	2	4	2	2	2	2	0	2	1	1	1	1	2	1	1	2	2	1	2	3	1	1	2	3	2	3	3	1	1	1	2	2	2	1	2	1	2	2	3	2	3	0	0	1	1	1	1	0
1	19	2	1	2	2	2	2	2	4	1	2	2	1	1	1	1	2	1	1	2	1	1	1	2	3	2	3	1	2	2	1	2	2	2	3	1	1	2	2	1	2	3	1	1	1	1	1	1	1
1	22	2	1	2	2	2	2	0	0	1	1	1	1	1	1	1	2	1	1	2	1	1	1	2	2	1	1	1	1	2	1	2	2	2	2	2	2	2	2	1	1	1	0	0	1	1	1	1	1
1	18	2	1	2	2	2	2	0	0	2	1	1	1	2	2	1	2	1	1	2	1	1	1	1	1	1	1	1	1	1	1	1	1	1	1	1	1	1	1	1	1	1	0	0	1	1	0	1	0
2	25	2	4	2	2	2	1	0	1	1	1	2	1	1	1	1	1	1	1	2	1	1	1	1	1	1	1	1	1	1	1	1	1	1	1	1	1	1	1	1	1	1	0	1	0	1	1	1	1
2	23	1	2	2	2	2	1	0	2	1	1	1	1	1	1	1	1	1	1	1	1	1	1	1	2	1	1	1	1	1	1	2	2	2	2	2	2	2	2	1	2	2	0	0	0	0	1	1	1
2	21	2	3	2	2	2	1	0	3	1	1	1	2	2	1	1	2	2	2	2	3	3	3	3	3	3	3	3	3	3	3	3	3	1	1	3	1	3	2	3	3	1	0	0	1	1	1	0	0
1	21	2	4	2	2	2	1	1	1	1	1	2	2	2	1	1	2	1	1	2	1	1	3	2	2	2	2	2	3	1	2	2	2	2	2	2	1	2	2	1	2	3	0	1	1	1	1	0	0
1	18	2	1	2	2	2	2	0	1	1	2	2	2	2	1	2	2	2	1	2	2	1	1	2	1	2	2	2	2	1	2	2	2	2	2	2	1	2	2	1	2	1	1	1	1	1	1	0	0
2	22	1	2	2	1	2	1	0	3	1	1	1	1	2	1	1	2	1	1	1	1	1	1	1	2	3	3	3	1	1	1	1	1	3	2	3	3	3	2	3	3	3	0	0	1	0	1	1	0
1	19	1	1	2	2	2	1	0	2	1	1	1	1	1	1	1	1	1	1	1	1	1	1	1	1	1	1	1	1	1	1	1	1	1	1	1	1	1	1	1	1	1	0	0	0	0	1	1	1
2	20	1	1	2	2	1	1	1	2	1	1	1	1	1	1	1	1	1	1	1	1	1	1	1	1	1	1	1	1	1	1	1	1	1	1	1	1	1	1	1	1	1	0	0	0	0	1	1	1
1	23	2	4	2	2	2	2	2	0	1	1	1	2	1	2	2	2	2	1	2	3	3	1	2	3	3	3	3	1	1	3	2	2	2	2	2	1	2	2	1	2	2	0	0	1	1	1	0	1
1	24	1	3	2	2	2	2	2	0	1	2	2	1	2	1	1	2	1	1	2	1	1	1	2	2	1	1	2	2	2	2	2	2	2	2	2	2	2	2	1	1	2	1	1	1	1	1	1	0
1	24	1	4	2	1	2	2	1	3	1	1	2	2	2	1	1	2	1	1	2	1	1	1	2	2	2	1	2	1	2	1	2	2	2	2	1	1	2	2	1	2	2	0	1	1	1	1	0	0
2	20	2	2	2	2	2	1	0	0	2	2	1	1	2	1	1	2	2	1	2	2	1	1	2	2	2	2	3	1	1	2	2	2	2	3	2	3	2	2	1	2	3	1	0	1	1	0	1	0
2	18	2	1	2	2	2	2	0	0	1	1	1	1	2	2	1	2	1	1	2	3	1	1	2	3	2	3	1	2	2	2	2	2	2	2	2	1	2	2	1	2	2	0	0	1	1	1	1	0
1	23	2	4	2	2	2	1	0	2	1	1	1	1	2	1	1	2	2	1	2	3	1	2	1	2	2	1	2	1	1	2	3	1	3	1	1	3	2	2	2	3	1	0	0	1	1	1	1	0
1	22	2	4	2	2	2	2	0	0	1	1	1	1	2	1	1	2	1	1	2	1	1	2	2	2	3	2	1	1	3	3	2	2	2	3	2	3	2	2	2	2	2	0	0	1	1	1	1	0
1	23	2	4	2	2	2	1	2	3	1	1	1	2	1	2	1	2	1	1	1	3	3	3	3	3	3	3	3	3	3	3	3	3	3	3	3	3	3	3	3	3	3	0	0	1	0	1	0	1
2	20	1	1	2	1	2	1	0	1	2	2	1	1	1	1	1	2	2	1	1	2	2	2	3	3	3	3	3	3	3	3	3	3	3	3	3	3	3	3	3	3	3	1	0	1	0	0	1	1
1	22	2	2	2	2	2	2	0	2	1	1	1	1	1	1	1	1	1	1	1	1	1	1	1	1	1	1	1	1	1	1	1	1	1	1	1	1	1	1	1	1	1	0	0	0	0	1	1	1
1	24	1	4	1	2	2	2	1	1	1	2	1	1	2	1	1	2	2	1	2	1	1	1	2	1	2	1	1	3	2	1	3	2	2	2	2	1	2	2	1	2	2	1	0	1	1	1	1	0
1	24	1	4	2	2	2	2	1	1	1	1	2	1	2	1	1	2	1	1	2	3	1	2	2	2	3	2	3	3	1	1	2	2	3	2	2	2	2	2	1	2	2	0	1	1	1	1	1	0
1	18	2	1	2	2	2	2	1	0	1	2	1	1	2	1	1	2	1	1	2	2	1	1	2	2	1	3	3	1	1	2	2	2	2	2	2	3	2	2	3	1	2	1	0	1	1	1	1	0
1	20	2	1	1	1	2	2	1	0	1	1	1	1	2	1	1	2	2	2	2	1	1	1	2	2	1	1	1	3	2	3	2	2	2	2	2	2	2	2	2	1	2	0	0	1	1	1	1	0
1	18	2	1	2	2	2	2	1	1	1	2	1	1	2	2	2	2	1	1	2	3	3	3	3	3	3	3	3	3	3	3	2	3	3	3	3	3	3	3	3	3	3	1	0	1	1	1	1	0
1	19	2	1	2	2	2	2	2	5	1	1	1	1	2	1	1	2	1	1	2	3	3	3	1	1	2	2	1	1	1	2	1	2	2	1	1	1	2	1	1	2	1	0	0	1	1	1	1	0
2	23	1	2	2	2	2	1	0	1	1	1	1	1	1	1	1	1	1	1	1	1	1	1	1	1	1	1	1	1	1	1	1	1	1	1	1	1	1	1	1	1	1	0	0	0	0	1	1	1
1	21	2	2	2	2	2	2	0	3	1	2	1	1	2	1	1	2	1	1	2	3	1	1	2	2	2	1	1	1	2	2	2	2	2	2	1	3	2	1	1	1	1	1	0	1	1	1	1	0
2	24	2	4	2	2	2	1	2	3	1	1	1	1	2	1	2	1	2	2	2	1	1	1	2	2	1	1	2	2	1	2	1	1	2	2	1	1	2	1	3	1	1	0	0	0	1	1	1	0
2	22	1	1	2	2	2	2	0	4	1	1	1	2	2	1	2	1	2	1	2	1	2	1	2	2	1	1	2	2	2	1	1	2	2	2	1	3	1	2	1	2	2	0	0	0	1	1	0	0
2	23	1	3	2	2	2	2	1	3	1	1	1	1	1	1	1	1	1	1	1	1	1	1	1	1	1	1	1	1	1	1	3	3	2	2	1	1	1	1	1	1	1	0	0	0	0	1	1	1
1	19	1	1	2	2	2	2	1	2	1	1	1	1	2	1	1	2	1	1	2	3	3	3	3	3	3	3	3	3	3	3	3	3	3	3	3	3	3	3	3	3	3	0	0	1	1	1	1	0
1	21	1	1	2	2	2	1	3	2	2	2	2	1	2	2	2	2	2	2	2	3	3	3	3	3	3	3	3	3	3	3	3	3	3	3	3	3	3	3	3	3	3	1	1	1	1	0	1	0
1	22	1	1	2	2	2	1	0	2	1	1	1	1	2	1	1	2	1	1	2	3	1	1	1	1	1	1	1	2	1	1	3	3	3	2	2	3	3	3	3	1	1	0	0	1	1	1	1	0
2	22	1	2	2	2	2	2	0	2	1	1	1	1	1	1	1	1	1	1	1	1	1	1	1	1	1	1	1	1	1	1	2	2	2	2	2	2	2	2	2	2	2	0	0	0	0	1	1	1
1	18	1	1	1	1	2	2	1	2	1	1	2	2	1	1	2	2	1	1	1	1	2	1	1	1	2	2	2	1	1	2	1	2	1	2	1	2	2	2	1	2	2	0	1	1	0	1	0	1
1	20	1	1	2	2	2	1	1	1	1	1	1	1	1	1	2	1	1	1	1	1	1	1	1	2	2	1	2	1	1	1	2	2	3	3	3	3	3	3	3	3	3	0	0	0	0	1	1	1
1	21	2	2	2	2	2	1	0	0	2	2	1	2	2	1	1	1	2	2	1	1	1	2	2	2	1	2	2	2	1	3	2	2	2	2	2	2	2	2	2	2	2	1	0	0	0	0	0	0
1	21	1	2	2	2	2	2	1	2	1	1	1	1	1	1	1	2	1	1	1	1	1	2	2	1	1	2	1	1	1	1	2	2	2	1	1	1	2	2	1	2	1	0	0	1	0	1	1	1
2	21	1	2	2	2	2	2	2	3	1	1	2	1	1	1	1	1	1	1	1	2	1	3	1	2	3	2	1	2	2	3	2	1	2	3	1	2	1	3	2	3	3	0	1	0	0	1	1	1
2	21	1	2	1	2	2	1	0	1	1	1	1	1	2	1	1	2	1	1	1	3	2	1	3	2	2	2	1	1	1	2	2	2	2	1	2	1	2	1	1	2	1	0	0	1	0	1	1	0
2	18	1	1	2	2	2	1	3	0	1	2	1	1	1	1	1	2	2	1	2	3	3	3	3	3	3	3	3	3	3	3	3	3	3	3	2	2	2	2	2	3	2	1	0	1	1	1	1	1
1	23	2	4	2	2	2	1	2	0	1	1	1	1	2	2	1	2	1	1	2	3	1	1	3	2	2	1	1	1	1	1	1	1	2	1	1	3	2	2	1	2	1	0	0	1	1	1	1	0
1	22	2	4	2	2	2	2	3	3	1	1	2	2	1	2	1	1	2	2	1	1	1	1	2	1	2	1	1	3	3	3	2	2	2	3	2	3	2	2	3	3	2	0	1	0	0	1	0	1
1	22	1	4	2	2	2	2	3	1	1	2	2	1	2	1	1	2	2	1	1	3	1	3	2	2	2	2	2	1	2	2	2	2	2	2	2	1	2	2	1	2	3	1	1	1	0	1	1	0
3	19	1	1	2	2	2	1	0	1	1	2	2	1	2	2	1	2	1	1	2	2	2	1	2	2	2	2	2	1	2	2	2	2	2	2	2	1	2	2	1	2	2	1	1	1	1	1	1	0
1	20	1	1	2	1	1	1	1	2	1	2	2	1	1	2	1	1	1	1	1	1	2	2	2	1	1	1	1	1	1	1	1	1	1	1	1	1	1	1	2	2	1	1	1	0	0	1	1	1
2	20	1	1	1	2	2	2	1	1	1	1	2	1	2	1	1	2	1	1	2	1	1	1	1	2	2	1	1	1	3	3	2	3	2	2	1	1	2	2	1	1	2	0	1	1	1	1	1	0
1	20	1	1	2	2	2	2	3	1	1	2	1	1	1	1	1	2	1	1	2	1	1	1	2	1	2	2	3	3	3	3	2	2	2	2	2	1	2	2	3	2	2	1	0	1	1	1	1	1
2	33	1	1	2	2	2	1	0	0	1	2	2	1	2	1	2	2	1	1	1	1	1	1	2	2	2	2	2	2	3	2	2	2	2	2	2	2	2	2	1	2	3	1	1	1	0	1	1	0
1	22	1	2	1	2	2	2	1	2	1	1	1	1	2	2	1	2	1	1	2	1	1	1	2	2	2	2	2	1	1	2	2	2	2	2	2	1	2	2	1	2	1	0	0	1	1	1	1	0
2	21	1	2	2	2	2	2	0	1	1	1	1	1	1	1	1	1	1	1	1	1	1	1	1	1	1	1	1	1	1	1	2	3	3	3	3	3	3	2	2	2	2	0	0	0	0	1	1	1
2	22	1	2	2	1	1	2	0	0	1	1	1	1	1	1	1	1	1	1	1	2	2	2	2	2	3	2	2	3	3	3	3	3	2	2	2	2	1	2	2	2	2	0	0	0	0	1	1	1
1	21	1	1	2	2	2	2	1	5	1	1	1	1	2	1	1	1	1	1	1	1	1	1	2	2	1	1	1	1	1	1	2	2	2	1	1	2	2	1	1	1	1	0	0	0	0	1	1	0
1	19	1	1	2	2	2	1	0	0	1	2	1	1	2	1	1	2	1	1	2	1	1	1	2	2	2	2	3	3	3	2	2	2	2	1	2	3	2	2	2	3	3	1	0	1	1	1	1	0
1	21	2	2	1	1	2	2	1	2	1	2	1	1	1	1	1	2	1	1	2	1	1	1	2	2	2	1	2	1	1	1	2	2	2	2	2	2	2	2	2	1	2	1	0	1	1	1	1	1
1	23	2	2	2	2	2	2	1	0	2	1	1	1	1	1	1	2	2	1	2	3	3	3	2	2	2	1	3	3	3	3	2	2	2	2	2	2	2	2	1	1	2	0	0	1	1	0	1	1
1	21	2	2	2	2	2	2	0	0	2	2	2	1	2	2	2	2	2	1	2	1	1	1	2	2	2	2	2	2	1	2	2	2	2	2	2	2	2	2	1	1	2	1	1	1	1	0	1	0
1	21	2	2	1	2	2	2	0	0	1	1	1	2	1	2	1	2	1	1	2	1	1	1	2	2	2	2	1	1	1	2	2	2	2	2	2	1	2	2	1	2	2	0	0	1	1	1	0	1
1	21	2	1	2	2	2	2	0	3	1	1	2	1	2	1	1	2	1	1	2	3	3	1	2	2	1	2	2	2	1	2	2	2	2	3	3	2	2	2	3	1	2	0	1	1	1	1	1	0
1	23	1	3	2	2	2	1	0	3	1	1	1	1	2	1	1	2	1	1	1	1	1	2	2	1	1	1	1	1	1	1	2	2	2	2	2	1	1	1	1	1	1	0	0	1	0	1	1	0
1	26	1	2	2	2	2	2	3	3	1	1	1	1	2	1	1	2	1	1	2	1	2	1	2	2	2	1	1	1	1	2	2	1	2	3	1	1	2	3	1	2	3	0	0	1	1	1	1	0
2	21	1	1	2	2	2	1	0	2	1	1	1	1	2	1	1	2	1	1	2	1	1	1	2	2	2	2	1	1	1	2	2	2	2	1	1	1	2	2	1	1	2	0	0	1	1	1	1	0
1	18	2	1	2	2	2	1	0	2	1	1	1	2	2	2	1	1	2	1	1	1	1	1	1	1	1	1	1	1	1	1	2	2	2	1	3	3	2	2	1	1	3	0	0	0	0	1	0	0
1	21	1	4	2	2	2	2	0	0	1	2	2	1	1	1	1	2	1	1	2	1	1	1	2	2	2	2	2	2	2	2	2	2	2	2	2	1	2	2	1	2	2	1	1	1	1	1	1	1
1	22	1	2	2	2	2	2	0	0	1	1	1	1	2	1	1	2	2	1	2	2	1	1	2	2	2	2	1	2	1	2	2	2	2	2	2	2	2	2	1	2	1	0	0	1	1	1	1	0
1	19	1	2	2	2	2	2	0	0	1	2	2	1	2	1	1	1	2	1	2	1	1	1	2	2	2	2	2	1	1	1	2	2	2	2	2	1	2	2	1	2	2	1	1	0	1	1	1	0
1	33	1	2	1	1	1	2	3	2	1	2	2	1	1	1	1	2	1	1	2	1	1	1	2	2	2	2	2	1	1	1	2	2	2	2	2	1	2	2	1	2	2	1	1	1	1	1	1	1
2	25	1	3	1	2	2	1	2	2	1	1	1	1	2	1	1	2	1	1	1	3	3	3	3	3	3	3	3	3	3	3	2	2	1	2	2	2	2	2	3	1	2	0	0	1	0	1	1	0
2	22	1	2	2	2	2	2	0	0	1	1	1	1	1	1	1	1	1	1	1	1	1	1	1	1	1	1	1	1	1	1	2	2	2	2	2	2	2	2	2	2	2	0	0	0	0	1	1	1
2	20	1	2	2	2	2	1	2	2	1	1	1	1	1	1	1	1	1	1	1	1	3	1	1	1	1	1	1	1	1	1	1	1	1	1	1	1	1	1	1	1	1	0	0	0	0	1	1	1
1	21	1	2	2	2	2	2	0	0	1	1	2	1	2	1	1	2	1	1	2	1	1	1	2	2	1	3	2	1	1	1	2	2	2	2	2	1	2	2	1	1	2	0	1	1	1	1	1	0
1	22	1	2	2	2	2	2	1	3	1	1	1	1	1	1	1	2	1	1	2	3	1	1	3	3	3	3	1	1	1	3	2	2	2	1	1	3	2	2	1	2	2	0	0	1	1	1	1	1
1	21	1	3	2	2	2	2	0	0	1	1	1	1	2	2	1	2	1	1	2	3	2	1	2	2	1	2	2	2	3	2	2	2	2	2	2	1	2	2	1	3	2	0	0	1	1	1	1	0
1	19	1	1	1	2	2	1	0	0	1	1	1	1	1	1	1	1	1	1	1	1	1	1	1	1	1	1	2	1	1	1	2	2	2	1	2	1	2	1	1	1	2	0	0	0	0	1	1	1
1	19	1	1	2	2	2	2	0	2	2	2	1	2	1	1	1	2	1	1	1	1	1	1	2	2	1	2	3	1	2	1	2	2	2	3	2	1	2	2	3	2	2	1	0	1	0	0	0	1
2	23	1	2	2	2	2	1	0	0	1	1	1	1	1	1	1	1	1	1	1	1	1	1	1	1	1	1	1	1	1	1	1	1	1	1	1	1	1	1	1	1	1	0	0	0	0	1	1	1
1	22	1	3	2	2	2	1	0	1	1	2	2	1	2	1	1	2	1	1	2	1	1	3	2	2	2	1	2	2	2	1	2	2	2	1	1	1	2	2	1	2	2	1	1	1	1	1	1	0
1	20	1	2	2	2	2	2	0	2	1	2	2	1	2	2	1	2	1	1	2	1	1	1	2	3	1	3	1	1	1	1	1	2	2	1	2	1	2	2	1	2	1	1	1	1	1	1	1	0
1	20	1	2	2	2	2	1	0	1	1	1	1	2	1	2	1	2	1	1	2	1	1	1	2	2	1	2	2	1	1	2	2	2	2	2	2	1	2	2	1	1	2	0	0	1	1	1	0	1
1	26	1	2	2	2	2	2	2	5	1	1	1	1	2	1	1	2	1	1	2	1	1	1	2	2	2	1	1	1	1	2	2	2	2	2	3	1	2	1	1	3	2	0	0	1	1	1	1	0
1	22	1	2	2	2	2	2	2	2	1	1	1	1	2	1	1	2	1	1	1	1	1	1	2	2	1	2	1	1	2	1	2	2	2	1	1	1	2	2	1	1	1	0	0	1	0	1	1	0
1	20	1	2	2	2	2	2	0	0	1	1	1	1	2	2	1	2	1	1	1	1	1	1	2	3	3	3	1	1	1	2	2	2	2	1	3	1	2	3	1	1	3	0	0	1	0	1	1	0
1	21	1	3	2	2	2	2	3	2	1	1	1	2	2	2	1	2	1	1	2	3	1	1	2	1	1	1	1	3	1	2	1	2	2	1	2	1	2	1	2	1	2	0	0	1	1	1	0	0
1	19	1	2	2	2	2	2	2	3	1	1	2	2	1	2	2	1	1	2	1	1	2	1	1	1	1	1	1	1	2	1	1	1	2	3	1	1	1	2	2	1	1	0	1	0	0	1	0	1
2	23	1	2	2	2	2	1	0	5	1	1	1	1	1	1	1	2	1	1	2	1	1	2	2	2	1	1	1	1	1	1	2	1	2	1	2	1	2	1	1	1	1	0	0	1	1	1	1	1
1	21	1	2	2	2	2	1	0	0	1	1	1	1	2	1	1	2	1	1	2	1	1	3	2	3	2	2	1	3	1	3	2	2	3	2	2	3	2	2	1	2	2	0	0	1	1	1	1	0
1	21	1	2	2	2	2	2	0	1	1	2	1	2	2	1	1	2	1	1	2	3	1	1	2	1	2	1	1	1	3	2	1	2	2	2	1	1	2	2	1	2	2	1	0	1	1	1	0	0
2	21	1	2	1	2	2	2	0	0	1	1	1	1	2	1	1	2	1	1	2	1	2	3	2	2	3	2	1	3	3	2	2	2	2	3	1	1	2	2	1	3	1	0	0	1	1	1	1	0
1	20	1	2	2	1	2	1	0	0	1	1	2	1	2	2	1	2	1	1	2	2	1	1	2	2	1	2	3	3	1	3	2	2	2	2	1	1	2	1	1	1	3	0	1	1	1	1	1	0
1	19	1	2	2	2	2	1	0	3	1	1	1	1	1	1	1	1	1	1	1	1	1	1	2	2	2	1	2	1	1	1	2	2	2	2	2	1	2	2	1	3	2	0	0	0	0	1	1	1
1	23	1	3	2	2	2	1	0	0	1	1	1	1	2	1	1	2	1	1	2	1	1	1	2	3	2	2	1	1	1	1	2	2	2	2	2	1	2	2	1	3	2	0	0	1	1	1	1	0
1	21	1	2	2	2	2	2	0	0	1	1	1	2	2	1	2	2	1	1	1	1	1	1	1	2	1	1	1	1	1	1	1	1	2	1	1	2	2	1	3	1	1	0	0	1	0	1	0	0
1	19	2	1	2	2	2	2	1	1	1	2	1	1	2	1	1	2	2	1	2	1	1	1	2	3	3	2	3	3	2	3	2	2	2	3	2	2	2	2	1	2	2	1	0	1	1	1	1	0
1	19	2	1	1	1	2	2	2	4	1	1	2	2	1	2	1	2	2	1	2	3	1	2	2	2	3	3	2	1	1	2	1	2	2	2	1	3	2	3	2	2	2	0	1	1	1	1	0	1
2	18	2	1	2	2	2	2	1	2	1	1	2	1	2	1	1	2	1	1	2	2	1	1	2	2	2	3	2	1	3	2	2	2	2	2	1	1	2	3	3	2	3	0	1	1	1	1	1	0
1	19	2	1	2	2	2	2	1	2	1	1	2	1	1	1	2	2	1	2	1	3	3	3	3	3	3	3	3	3	3	3	3	3	3	3	3	3	3	3	3	3	3	0	1	1	0	1	1	1
1	19	2	1	1	2	2	1	0	5	1	1	1	1	1	1	1	2	2	1	1	1	1	1	2	1	1	1	2	1	1	1	1	2	3	3	2	3	2	1	2	1	1	0	0	1	0	1	1	1
1	19	2	1	2	2	2	2	1	1	1	2	1	1	2	1	1	2	2	2	1	3	1	2	2	3	1	1	1	3	1	3	2	1	2	1	1	1	2	1	1	3	1	1	0	1	0	1	1	0
1	20	2	1	2	2	2	1	2	2	1	1	2	1	2	1	1	2	2	1	2	1	1	1	2	2	2	1	2	3	1	3	2	2	2	2	2	3	2	2	3	3	2	0	1	1	1	1	1	0
1	19	2	1	1	2	2	2	0	0	1	1	1	1	2	1	1	2	2	1	2	1	1	1	2	3	2	2	3	1	1	3	2	2	2	2	2	3	2	3	2	2	2	0	0	1	1	1	1	0
1	23	1	3	2	2	2	2	0	5	1	1	2	1	2	2	1	2	1	1	2	1	1	1	2	1	2	1	2	2	1	1	2	2	2	2	2	2	2	2	1	2	2	0	1	1	1	1	1	0
2	22	1	3	1	2	2	1	0	0	1	1	1	2	2	1	1	2	2	1	2	3	1	3	2	3	3	1	1	1	1	2	2	2	2	2	2	1	2	2	1	2	2	0	0	1	1	1	0	0
2	25	2	2	2	2	2	2	4	3	2	1	2	1	2	1	1	2	1	1	2	1	2	1	2	2	2	1	1	1	1	2	2	2	2	2	2	1	2	2	1	2	2	0	1	1	1	0	1	0
1	29	1	3	2	2	2	1	2	2	2	1	2	1	2	1	1	2	1	1	2	1	2	1	2	2	2	1	1	1	1	2	2	2	2	2	2	1	2	2	1	2	2	0	1	1	1	0	1	0
1	29	1	2	2	2	2	1	0	0	1	2	2	1	1	1	1	2	1	1	2	1	1	2	2	2	2	2	1	1	1	2	2	2	2	2	2	1	2	2	1	2	2	1	1	1	1	1	1	1
2	26	1	3	2	2	2	1	0	0	1	2	2	1	1	1	1	2	1	1	2	1	1	2	2	2	2	2	1	1	1	2	2	2	2	2	2	1	2	2	1	2	2	1	1	1	1	1	1	1
2	23	2	2	2	2	2	1	0	0	1	1	2	1	2	1	2	2	1	1	2	1	1	1	2	2	1	1	3	2	1	1	2	2	2	1	2	3	2	3	1	1	3	0	1	1	1	1	1	0
1	22	2	2	2	1	2	1	1	0	1	1	2	1	2	1	2	2	1	1	2	1	1	3	2	2	1	1	3	2	1	1	2	2	2	1	2	3	2	3	1	1	3	0	1	1	1	1	1	0
2	22	2	2	2	2	2	1	0	0	1	1	1	1	1	1	1	1	1	1	1	3	3	3	3	3	3	3	3	3	3	3	2	2	2	1	1	3	2	2	1	1	1	0	0	0	0	1	1	1
2	23	2	2	2	2	2	1	0	0	1	1	1	1	1	1	1	1	1	1	1	3	3	3	3	3	3	3	3	3	3	3	2	2	2	1	1	3	2	2	1	1	1	0	0	0	0	1	1	1
2	24	1	2	2	2	2	2	1	5	1	1	1	2	2	1	1	2	2	2	2	1	1	1	3	3	2	1	1	1	1	2	3	2	2	2	2	1	2	2	3	1	1	0	0	1	1	1	0	0
1	25	1	3	2	2	2	2	1	1	1	1	1	1	2	1	1	2	1	1	2	1	1	1	3	1	2	2	1	1	1	1	2	2	2	1	1	3	2	3	1	2	2	0	0	1	1	1	1	0
2	22	2	2	2	2	2	1	0	0	1	1	1	2	1	1	2	2	1	1	1	1	1	1	3	1	1	1	3	3	1	3	3	1	1	1	3	3	3	1	1	3	3	0	0	1	0	1	0	1
2	21	2	2	2	2	2	2	0	1	1	1	2	2	2	1	1	2	1	1	2	1	1	3	3	3	3	3	1	2	3	3	2	2	2	2	2	2	2	2	2	2	2	0	1	1	1	1	0	0
1	25	1	3	2	2	2	2	1	1	1	1	1	1	2	1	1	2	1	1	2	1	1	1	3	1	2	2	1	1	1	1	2	2	2	1	1	3	2	3	1	2	2	0	0	1	1	1	1	0
2	23	2	3	1	1	2	1	0	2	1	1	1	1	1	1	1	2	1	1	2	1	2	2	3	3	1	3	1	1	1	2	1	1	1	1	1	2	2	1	2	1	2	0	0	1	1	1	1	1
1	26	2	4	2	2	2	2	0	1	1	2	1	1	1	1	1	1	2	2	2	3	3	2	2	1	1	1	3	1	3	1	2	2	2	2	2	3	2	1	2	1	2	1	0	0	1	1	1	1
2	21	2	4	2	2	2	2	2	0	1	2	2	2	1	1	1	2	1	1	2	1	1	1	2	2	2	2	2	2	1	2	2	2	2	2	2	1	2	2	1	2	2	1	1	1	1	1	0	1
2	22	2	3	2	2	2	1	0	0	1	2	2	1	1	1	1	2	1	1	2	1	1	1	2	2	2	1	2	1	2	2	2	2	2	2	2	1	2	2	1	2	2	1	1	1	1	1	1	1
2	21	2	1	2	2	2	2	2	2	1	2	1	1	1	1	1	2	1	1	2	1	1	1	2	2	2	1	1	1	2	2	2	1	2	2	1	1	2	1	2	2	1	1	0	1	1	1	1	1
2	20	2	1	2	2	2	1	1	3	1	1	1	1	1	1	1	2	1	1	2	1	3	2	2	2	1	1	1	3	2	3	2	3	1	1	1	2	2	1	2	2	1	0	0	1	1	1	1	1
1	18	2	1	2	2	2	2	0	2	1	1	1	1	1	1	1	2	1	1	2	1	1	2	2	3	1	1	1	1	2	1	2	2	2	2	1	1	2	2	1	2	3	0	0	1	1	1	1	1
1	18	2	1	2	2	2	2	0	1	1	2	1	1	2	1	1	2	2	1	2	1	3	2	1	1	2	3	1	3	1	2	1	2	2	1	1	1	3	3	2	2	1	1	0	1	1	1	1	0
2	19	2	1	2	2	2	2	0	0	1	2	2	1	1	1	1	1	1	2	2	1	2	2	2	3	2	3	2	3	2	3	2	2	2	3	1	2	2	2	2	1	2	1	1	0	1	1	1	1
1	19	2	1	2	2	2	1	4	5	1	2	1	1	1	1	1	2	1	2	2	1	2	2	2	3	2	2	2	3	3	3	2	2	2	3	1	2	2	1	2	1	2	1	0	1	1	1	1	1
1	20	2	1	2	2	2	2	0	1	1	2	1	1	1	1	2	2	1	2	2	2	3	1	2	1	2	2	3	1	1	2	2	3	2	1	2	3	2	2	1	3	3	1	0	1	1	1	1	1
1	19	2	1	2	2	2	2	5	0	1	2	2	1	1	1	1	2	1	1	1	1	3	3	3	3	3	3	3	1	3	3	1	3	1	3	1	3	1	3	3	3	3	1	1	1	0	1	1	1
2	22	2	2	2	2	2	1	0	0	1	2	2	1	2	1	1	2	1	1	2	1	1	1	2	2	2	1	2	1	1	2	2	2	2	2	2	1	2	2	1	2	2	1	1	1	1	1	1	0
2	21	2	4	2	2	2	2	0	0	1	2	2	2	2	1	1	2	1	1	2	3	1	1	3	2	3	1	1	2	2	1	1	1	2	1	1	1	2	2	2	1	1	1	1	1	1	1	0	0
1	19	2	2	2	2	2	2	0	5	1	2	2	1	2	1	1	2	1	1	2	1	1	1	2	2	2	3	1	1	3	3	2	2	2	2	2	2	2	2	1	3	2	1	1	1	1	1	1	0
1	20	2	2	1	2	2	2	3	3	1	1	2	1	1	1	1	2	1	1	2	3	1	1	1	3	2	2	3	3	2	2	2	2	2	2	2	1	2	3	1	2	3	0	1	1	1	1	1	1
1	19	2	2	2	1	2	1	3	3	1	2	1	1	2	1	1	2	1	1	2	3	1	1	2	3	3	1	1	1	1	3	2	2	2	1	1	1	2	2	2	1	1	1	0	1	1	1	1	0
1	19	2	2	2	1	1	1	2	2	1	2	1	1	2	1	1	2	1	1	2	2	1	1	2	3	3	1	1	1	1	3	2	2	2	1	1	1	2	2	2	3	1	1	0	1	1	1	1	0
2	21	2	2	2	2	2	1	0	0	1	1	2	1	1	2	1	2	2	1	2	3	2	1	2	2	3	2	2	2	3	2	1	3	2	2	1	1	2	2	1	1	2	0	1	1	1	1	1	1
2	22	2	4	2	2	2	2	1	5	1	2	2	1	2	1	1	2	1	1	2	1	1	2	2	1	2	1	3	1	2	1	1	2	1	2	1	1	2	2	2	2	2	1	1	1	1	1	1	0
1	19	2	1	2	2	2	1	1	4	2	2	1	1	2	2	2	2	1	1	2	3	3	3	3	3	3	3	3	3	3	3	3	3	3	3	3	3	3	3	3	3	3	1	0	1	1	0	1	0
2	18	2	1	2	2	2	2	0	1	1	2	1	1	1	1	1	2	1	1	2	1	1	1	2	1	1	3	1	1	3	3	2	2	2	2	2	2	2	2	2	2	2	1	0	1	1	1	1	1
1	23	2	4	2	2	2	2	0	2	1	1	1	1	2	1	1	2	1	1	1	1	1	1	2	1	2	2	1	1	1	2	2	2	2	1	2	1	2	2	1	2	1	0	0	1	0	1	1	0
2	24	2	4	2	2	2	1	0	0	1	1	1	1	1	1	1	1	1	1	1	3	3	3	3	3	3	3	3	3	3	3	3	3	3	3	3	3	3	3	3	3	3	0	0	0	0	1	1	1
1	19	2	1	2	2	2	2	2	4	1	2	1	1	2	2	1	2	2	1	2	3	1	3	3	2	2	1	1	1	3	1	2	2	2	1	2	1	2	1	3	1	1	1	0	1	1	1	1	0
2	21	2	3	2	2	2	2	0	0	1	2	2	1	2	1	1	2	1	1	2	1	2	1	2	2	2	1	1	1	1	1	2	2	2	2	2	1	2	1	2	2	2	1	1	1	1	1	1	0
1	19	2	1	2	2	2	1	0	0	1	1	1	2	2	2	1	2	1	1	2	3	1	2	2	2	2	2	1	1	2	2	2	2	2	3	2	1	2	2	1	2	2	0	0	1	1	1	0	0
2	20	2	1	2	2	2	1	0	0	1	1	1	1	1	1	1	1	1	1	1	1	1	1	2	1	1	1	1	1	1	1	2	2	2	2	2	2	2	1	1	1	1	0	0	0	0	1	1	1
2	24	2	4	2	2	2	2	0	2	2	2	1	1	2	1	2	2	2	1	2	3	3	1	1	2	3	3	2	3	1	3	1	2	3	1	1	2	3	1	3	2	1	1	0	1	1	0	1	0
1	22	2	4	2	2	2	2	0	0	1	1	1	1	2	1	1	2	1	1	2	2	1	1	2	2	1	1	1	1	3	3	2	2	2	3	2	1	2	2	1	2	1	0	0	1	1	1	1	0
2	24	2	4	2	2	2	1	0	0	1	1	2	1	2	1	2	1	1	1	2	1	3	2	1	3	3	1	1	3	3	3	1	3	1	3	2	2	3	1	3	1	3	0	1	0	1	1	1	0
2	36	2	4	2	2	2	2	0	2	1	1	1	1	1	1	1	2	1	2	2	1	1	2	1	2	2	1	1	1	1	1	1	1	2	1	1	1	2	1	1	1	2	0	0	1	1	1	1	1
1	21	2	2	2	2	2	1	0	0	1	2	1	1	2	1	1	2	2	2	2	1	2	1	2	2	2	1	1	1	2	2	2	2	2	2	2	2	2	2	2	2	2	1	0	1	1	1	1	0
1	21	2	2	2	2	2	1	2	3	1	1	1	1	2	2	1	2	1	1	1	1	1	1	1	1	3	1	1	1	1	2	2	1	2	1	1	2	2	1	2	2	1	0	0	1	0	1	1	0
1	20	2	3	1	2	2	2	2	3	1	1	1	2	2	1	1	2	1	1	1	3	1	3	2	1	1	3	1	1	1	2	2	2	2	1	2	1	2	2	1	1	1	0	0	1	0	1	0	0
2	23	2	4	2	2	2	1	0	3	1	1	1	1	1	1	1	1	1	1	1	1	1	1	1	1	1	1	1	1	1	1	1	1	1	1	1	1	1	1	1	1	1	0	0	0	0	1	1	1
1	19	1	2	2	2	2	1	1	2	1	1	2	1	2	1	1	2	1	1	2	1	1	1	2	2	2	2	2	1	2	2	2	2	2	2	2	1	2	2	1	2	2	0	1	1	1	1	1	0
1	21	2	4	2	2	2	1	1	0	1	1	2	2	2	1	1	2	1	2	2	3	1	1	2	2	2	2	2	2	1	2	2	2	2	2	2	2	2	2	1	2	2	0	1	1	1	1	0	0
2	22	1	4	2	2	2	1	1	3	1	2	1	1	2	2	1	2	1	1	2	1	1	1	2	2	2	3	1	2	1	1	1	1	2	3	1	2	2	1	2	1	2	1	0	1	1	1	1	0
1	20	2	2	2	2	2	2	5	5	1	2	1	1	2	1	2	2	1	1	2	3	3	1	2	2	1	1	1	1	1	1	1	2	2	2	1	1	2	2	1	1	1	1	0	1	1	1	1	0
1	19	2	2	1	1	2	2	0	0	1	1	1	1	2	2	1	2	2	1	2	1	1	2	2	2	1	3	1	3	1	1	2	2	2	3	2	1	2	2	1	2	2	0	0	1	1	1	1	0
1	26	1	3	2	1	2	2	2	3	1	1	1	1	1	1	1	2	1	1	2	1	1	1	3	2	2	2	1	1	1	1	3	2	2	2	3	1	2	1	1	2	3	0	0	1	1	1	1	1
1	21	2	2	2	2	2	2	1	0	1	1	2	2	1	1	1	2	2	1	2	3	1	1	2	2	1	2	2	2	1	3	3	3	3	2	2	3	3	3	1	1	3	0	1	1	1	1	0	1
1	20	1	2	2	2	2	2	2	1	2	1	1	1	1	1	1	2	1	1	2	1	1	1	2	3	2	2	3	1	1	2	2	2	2	2	2	1	2	2	3	2	2	0	0	1	1	0	1	1
1	19	2	2	2	2	2	2	1	3	1	1	2	1	1	1	1	2	1	2	2	3	1	1	2	3	3	1	3	1	2	3	2	2	2	3	2	1	2	2	3	2	1	0	1	1	1	1	1	1
1	20	1	2	2	2	2	2	3	4	1	1	1	1	2	1	2	2	1	1	2	1	1	2	2	1	2	2	1	1	2	2	2	2	2	1	2	1	2	2	1	2	1	0	0	1	1	1	1	0
1	21	2	3	1	2	2	2	0	3	1	1	1	2	2	1	1	2	2	2	2	1	1	1	2	2	2	2	2	2	1	2	2	2	2	2	2	2	2	2	1	2	2	0	0	1	1	1	0	0
1	22	1	2	2	2	2	2	0	2	1	1	1	1	2	2	1	2	1	1	2	2	2	2	2	2	1	1	1	1	1	1	2	2	2	2	2	2	2	2	1	1	2	0	0	1	1	1	1	0
1	20	1	2	2	2	2	2	0	2	1	1	1	2	2	1	1	2	2	1	2	1	1	2	2	2	2	2	1	1	2	1	2	2	2	1	2	1	2	2	1	2	2	0	0	1	1	1	0	0
2	22	2	2	2	2	2	1	5	5	1	1	1	1	2	1	1	2	1	1	2	1	1	1	2	3	1	1	1	3	3	3	1	1	2	1	1	2	3	1	2	1	1	0	0	1	1	1	1	0
2	22	1	2	2	2	1	1	1	0	1	2	2	1	2	2	1	2	1	1	2	1	1	1	2	2	2	2	2	3	1	2	2	2	2	2	2	3	2	2	2	2	2	1	1	1	1	1	1	0
1	21	1	4	2	2	2	2	2	5	1	2	1	1	1	2	1	2	1	1	1	1	1	3	2	2	1	2	1	1	1	2	3	2	2	1	1	2	2	1	2	1	1	1	0	1	0	1	1	1
1	19	2	2	2	2	2	2	0	1	1	2	1	2	2	2	1	2	2	1	2	1	1	1	2	2	1	1	2	2	1	1	2	2	2	2	2	2	2	2	2	2	2	1	0	1	1	1	0	0
2	22	2	2	1	1	2	1	1	0	2	2	2	2	2	2	2	2	2	2	2	3	3	3	3	3	3	3	3	3	3	3	3	3	3	3	3	3	3	3	3	3	3	1	1	1	1	0	0	0
2	21	2	2	2	2	2	2	0	0	1	2	1	2	2	2	2	2	2	1	2	1	2	1	2	2	1	1	1	2	1	1	2	2	2	2	2	2	2	2	1	1	1	1	0	1	1	1	0	0
1	20	2	2	2	2	2	1	0	3	1	1	1	1	2	1	1	1	1	1	1	2	2	2	2	1	1	1	1	1	1	2	1	2	2	2	1	2	2	2	1	1	2	0	0	0	0	1	1	0
1	20	1	3	2	2	2	2	1	0	1	1	1	1	2	2	1	2	2	1	1	1	3	1	2	2	3	3	3	3	1	2	2	2	2	3	2	1	2	2	1	3	3	0	0	1	0	1	1	0
3	28	2	4	1	1	2	1	1	1	1	1	2	1	2	2	2	2	1	1	2	1	2	2	2	2	2	2	2	1	3	2	2	2	2	3	2	1	2	1	1	2	1	0	1	1	1	1	1	0
1	22	2	4	2	2	2	2	0	0	2	1	2	1	1	2	1	2	1	1	2	1	1	1	2	2	2	2	2	1	3	2	2	2	2	2	2	1	2	2	1	1	2	0	1	1	1	0	1	1
1	24	1	4	2	2	2	2	1	0	2	1	2	1	1	2	1	2	1	1	2	1	1	1	2	2	2	2	2	1	3	2	2	2	2	2	2	1	2	2	1	1	2	0	1	1	1	0	1	1
2	19	2	2	2	2	2	2	1	0	1	2	1	2	2	1	1	2	2	2	2	1	3	1	3	1	1	1	1	3	1	3	2	2	2	2	2	2	2	3	1	1	2	1	0	1	1	1	0	0
1	22	1	4	2	2	2	1	0	2	2	1	1	1	2	1	1	2	1	1	1	1	1	2	2	2	2	2	1	1	2	2	1	2	2	1	2	2	2	2	1	2	2	0	0	1	0	0	1	0
1	19	2	2	2	1	2	2	1	0	1	2	2	1	2	1	1	2	1	1	2	1	1	1	2	2	2	2	2	3	3	2	2	2	2	2	2	1	2	2	1	2	2	1	1	1	1	1	1	0
1	23	2	2	2	2	2	2	0	0	1	1	1	1	1	1	1	1	1	1	1	1	1	1	1	2	3	1	3	3	1	2	2	2	2	2	2	3	2	2	3	3	2	0	0	0	0	1	1	1
1	22	1	4	2	2	2	1	1	2	1	2	2	1	1	1	1	2	1	1	2	1	1	1	2	2	2	2	2	2	2	2	2	2	2	2	2	3	2	2	1	2	2	1	1	1	1	1	1	1
1	20	2	2	2	2	2	2	0	0	1	2	1	1	2	1	1	2	1	1	2	3	1	2	2	2	2	1	1	3	3	2	2	2	2	1	2	2	2	1	1	1	2	1	0	1	1	1	1	0
1	20	1	3	2	2	2	1	0	1	1	2	1	1	2	1	1	2	1	1	2	1	1	3	2	2	2	2	3	2	1	2	2	2	2	2	2	2	2	2	1	1	2	1	0	1	1	1	1	0
1	24	1	4	1	1	2	2	0	2	1	2	1	1	1	1	1	2	2	2	2	1	2	2	2	2	2	1	1	2	2	2	2	2	2	2	2	2	2	2	1	2	2	1	0	1	1	1	1	1
1	22	2	3	2	2	2	2	0	0	1	1	1	1	2	1	1	2	1	1	2	3	1	1	2	2	1	1	3	3	1	3	2	2	2	2	2	3	3	2	1	3	3	0	0	1	1	1	1	0
1	23	1	3	2	2	2	2	1	1	1	1	2	1	1	1	1	2	1	1	2	1	1	1	2	3	2	3	2	3	3	2	2	2	2	2	1	1	2	2	3	2	2	0	1	1	1	1	1	1
1	21	2	4	1	2	2	2	1	5	2	1	1	2	1	2	2	2	1	1	1	3	3	3	3	3	3	3	3	3	3	3	3	3	3	3	3	3	3	3	3	3	3	0	0	1	0	0	0	1
2	21	1	3	1	2	2	2	0	0	1	1	2	1	2	1	1	2	1	1	2	1	1	1	2	2	3	3	3	1	3	1	2	2	2	3	1	3	2	2	1	1	2	0	1	1	1	1	1	0
1	23	1	3	2	1	1	2	1	1	1	2	1	1	2	1	1	2	1	1	2	1	1	3	2	2	2	3	3	1	3	2	3	2	2	1	1	3	2	2	1	2	2	1	0	1	1	1	1	0
1	26	2	4	2	1	1	2	3	2	1	1	2	1	1	1	1	1	1	1	1	2	1	1	1	1	1	1	1	2	2	1	2	2	2	3	2	2	2	3	2	2	1	0	1	0	0	1	1	1
1	22	2	4	2	2	2	1	0	2	1	1	1	1	1	1	1	2	1	1	2	1	1	1	3	2	1	1	1	1	1	1	2	2	2	3	2	1	2	2	1	1	2	0	0	1	1	1	1	1
1	22	1	3	2	2	2	2	1	2	1	1	1	1	2	1	1	2	1	1	2	1	1	1	2	2	2	2	2	1	2	2	2	2	2	2	1	2	2	2	1	2	2	0	0	1	1	1	1	0
1	22	1	4	2	2	2	2	0	0	1	1	1	1	1	1	1	2	2	1	2	3	3	3	3	3	3	3	3	3	3	3	3	3	3	3	3	3	3	3	3	3	3	0	0	1	1	1	1	1
1	25	2	4	2	2	2	1	2	2	1	1	1	1	1	2	1	2	1	2	2	1	1	2	2	1	2	1	1	1	1	1	2	2	2	1	2	2	2	2	1	2	2	0	0	1	1	1	1	1
2	19	2	2	2	2	2	1	1	0	1	1	2	1	2	1	1	2	1	2	2	3	1	1	2	2	2	2	2	1	1	3	2	2	2	2	2	1	2	2	1	2	2	0	1	1	1	1	1	0
1	23	2	4	2	2	2	1	2	2	1	1	2	1	1	1	1	2	1	1	2	3	1	2	2	2	2	1	3	2	1	3	2	2	2	2	2	1	2	2	1	3	3	0	1	1	1	1	1	1
1	22	1	4	2	2	2	2	1	0	1	2	2	1	2	1	1	2	1	2	2	1	1	2	2	2	2	2	2	2	3	2	2	2	2	2	2	2	2	2	1	2	2	1	1	1	1	1	1	0
1	23	2	4	2	2	2	2	0	0	1	1	1	1	2	1	1	2	2	1	2	1	1	2	2	2	2	1	1	1	1	1	2	2	2	2	2	1	2	2	1	2	2	0	0	1	1	1	1	0
1	22	1	4	2	2	2	1	0	3	1	2	2	1	2	1	1	2	1	1	2	1	1	2	2	2	1	2	2	2	1	2	1	2	2	2	1	2	2	1	2	1	1	1	1	1	1	1	1	0
1	22	2	4	2	2	2	2	0	5	1	1	1	1	1	1	1	2	1	1	2	1	1	1	2	2	1	2	1	2	1	2	2	2	2	2	2	1	2	2	1	2	2	0	0	1	1	1	1	1
1	24	2	4	2	2	2	2	2	2	1	2	1	1	1	1	2	2	1	2	2	1	1	1	1	1	2	2	1	1	2	1	2	2	2	1	1	2	2	1	1	2	1	1	0	1	1	1	1	1
1	23	2	4	2	2	2	2	3	5	1	2	1	1	1	2	1	2	1	2	2	1	1	1	1	1	2	2	1	1	2	1	2	2	2	1	1	2	2	1	1	2	1	1	0	1	1	1	1	1
1	22	1	4	1	2	2	1	2	2	1	1	2	1	2	1	1	2	1	1	2	1	1	1	2	2	2	1	2	3	1	3	2	2	2	2	2	1	2	2	1	2	2	0	1	1	1	1	1	0
1	20	2	2	2	2	2	1	2	1	1	2	2	1	2	1	1	2	1	1	2	1	1	1	2	3	2	1	3	1	3	2	2	2	2	2	2	1	2	2	1	2	2	1	1	1	1	1	1	0
1	20	2	3	1	1	2	2	0	1	1	1	1	1	1	1	1	2	1	1	2	3	1	1	2	2	2	1	3	1	1	3	2	2	2	2	1	3	2	1	2	2	3	0	0	1	1	1	1	1
2	23	1	4	2	2	2	2	3	0	1	2	2	1	1	1	1	2	1	1	2	1	1	1	2	2	2	2	2	2	1	2	2	2	2	2	2	1	2	2	1	2	2	1	1	1	1	1	1	1
1	21	2	3	1	2	2	2	3	2	1	2	1	1	2	2	1	2	2	2	2	2	1	1	2	2	2	3	1	1	3	2	2	2	2	1	2	3	2	2	1	2	1	1	0	1	1	1	1	0
1	21	2	3	2	2	2	2	1	3	1	2	1	1	2	2	1	2	1	2	2	3	1	1	2	1	1	1	1	2	3	3	1	1	1	1	2	2	2	2	1	1	2	1	0	1	1	1	1	0
1	18	1	1	2	2	2	2	0	0	1	1	1	2	2	1	1	2	1	1	2	3	1	1	2	2	1	1	1	3	1	3	2	2	2	3	2	1	2	2	1	3	3	0	0	1	1	1	0	0
1	18	1	1	2	2	2	1	0	2	1	1	2	1	1	2	1	2	2	1	2	2	1	1	2	1	2	3	2	1	1	1	2	2	2	2	2	1	2	2	1	2	2	0	1	1	1	1	1	1
1	19	1	1	1	2	2	2	5	5	1	2	2	1	2	1	1	2	1	1	2	1	1	3	2	2	3	2	2	1	1	2	2	2	2	2	3	2	2	3	1	1	3	1	1	1	1	1	1	0
2	20	1	1	2	2	2	2	1	0	1	1	1	1	2	1	1	2	1	1	2	1	3	1	2	1	2	1	1	1	1	1	2	2	2	2	2	2	1	1	2	2	2	0	0	1	1	1	1	0
2	21	1	1	2	2	2	2	0	3	1	2	2	1	1	1	1	2	1	1	2	1	1	1	2	2	2	2	2	2	2	2	2	2	2	2	2	1	2	2	1	2	2	1	1	1	1	1	1	1
1	18	1	1	2	2	2	2	3	0	1	1	2	2	2	1	1	2	1	1	1	1	3	1	1	2	1	2	1	3	1	3	1	1	2	1	1	3	2	2	1	1	1	0	1	1	0	1	0	0
1	19	1	1	2	2	2	2	5	4	1	2	1	2	1	1	1	2	1	1	2	1	1	1	2	2	2	2	2	1	1	1	2	2	2	2	2	1	2	2	1	2	3	1	0	1	1	1	0	1
2	19	1	1	2	2	2	2	1	0	1	1	1	1	2	2	1	2	1	1	2	1	1	1	3	2	3	1	3	1	1	3	3	3	2	2	1	1	2	3	3	3	2	0	0	1	1	1	1	0
1	18	1	1	2	2	2	2	0	0	1	1	1	1	2	2	1	2	1	1	2	1	1	3	2	2	2	1	3	3	1	1	1	3	2	1	1	1	2	2	1	3	1	0	0	1	1	1	1	0
1	19	2	1	2	2	2	2	0	1	1	1	2	1	2	1	1	2	1	1	2	1	1	1	2	2	2	1	2	3	3	2	2	2	2	2	2	1	2	2	1	2	2	0	1	1	1	1	1	0
1	20	1	1	2	2	2	2	2	5	1	2	1	1	2	2	1	2	1	1	2	1	3	1	2	2	1	2	1	1	1	2	2	3	2	3	1	3	2	1	1	1	1	1	0	1	1	1	1	0
1	19	2	1	2	2	2	2	2	1	1	1	1	1	2	2	1	2	1	1	2	1	1	1	2	2	2	2	3	3	1	2	2	2	2	2	2	3	2	2	3	3	2	0	0	1	1	1	1	0
1	19	2	1	2	2	2	1	0	0	1	2	1	1	2	1	1	2	1	1	2	3	1	1	2	2	2	1	1	1	1	1	2	2	2	2	1	2	2	2	1	2	1	1	0	1	1	1	1	0
2	20	2	1	2	2	2	2	0	5	1	1	1	2	1	2	2	2	2	2	2	1	1	3	2	1	2	1	1	1	1	2	2	1	1	3	3	3	3	3	3	3	3	0	0	1	1	1	0	1
1	19	1	1	2	2	2	1	3	5	1	1	2	1	2	1	1	2	1	1	2	3	3	3	3	3	3	3	3	3	3	3	3	3	3	3	3	3	3	3	3	3	3	0	1	1	1	1	1	0
1	18	2	1	2	2	1	2	4	5	1	1	2	1	2	1	1	2	1	1	2	3	1	1	2	2	1	1	2	1	1	2	2	2	2	2	2	1	2	1	3	2	1	0	1	1	1	1	1	0
1	18	1	1	2	2	2	2	0	2	1	1	1	1	1	2	1	2	1	1	2	3	1	1	2	1	1	1	1	1	1	1	2	2	2	1	1	3	2	1	1	1	1	0	0	1	1	1	1	1
1	20	2	1	1	1	2	1	2	4	1	1	1	2	2	1	1	2	1	1	2	3	1	1	2	2	2	1	1	1	1	3	3	3	1	1	1	2	2	2	3	1	3	0	0	1	1	1	0	0
2	19	1	1	2	2	2	2	0	1	1	1	1	2	2	2	1	2	1	1	2	1	1	3	2	3	1	1	3	1	3	1	2	3	2	3	2	1	2	3	1	1	3	0	0	1	1	1	0	0
1	20	1	1	2	2	2	2	0	3	1	2	1	1	2	2	2	2	1	2	2	3	3	1	2	2	1	1	1	2	1	2	2	2	2	2	2	1	2	2	1	1	2	1	0	1	1	1	1	0
1	20	1	1	2	2	2	1	0	0	1	1	2	1	2	1	1	2	1	1	2	1	1	1	2	3	3	1	3	1	1	3	2	3	3	2	3	2	2	1	1	3	2	0	1	1	1	1	1	0
1	19	1	1	2	2	2	2	1	1	1	1	1	1	1	1	1	2	1	1	2	1	1	1	2	2	3	3	1	3	1	1	2	2	2	3	2	2	2	1	3	1	1	0	0	1	1	1	1	1
1	20	2	1	2	2	2	1	0	1	1	1	1	1	1	1	1	2	2	1	2	3	1	1	2	2	1	1	1	1	1	2	3	2	2	3	1	1	2	2	1	2	1	0	0	1	1	1	1	1
1	18	1	1	2	2	2	1	2	2	1	1	1	1	1	1	1	2	1	1	2	1	1	1	2	2	1	1	1	1	2	1	1	1	1	1	1	1	1	1	1	1	1	0	0	1	1	1	1	1
1	21	2	1	2	2	2	2	0	1	1	1	1	1	1	1	1	2	1	1	2	2	1	1	2	2	3	1	3	1	1	1	2	2	2	1	2	1	2	2	1	2	2	0	0	1	1	1	1	1
1	18	2	1	2	2	2	2	0	0	1	1	1	2	2	1	1	2	1	1	2	2	1	3	2	3	1	1	1	3	3	1	2	2	2	2	2	3	2	2	1	3	3	0	0	1	1	1	0	0
2	22	2	1	2	2	2	1	0	0	2	2	1	1	2	2	2	2	2	1	2	3	1	1	2	2	2	1	3	1	1	1	2	2	2	2	2	1	2	2	1	1	2	1	0	1	1	0	1	0
2	18	1	1	1	2	2	1	0	0	1	2	1	2	1	2	1	2	1	2	1	1	2	1	2	3	3	3	1	1	2	3	2	1	2	1	1	1	2	2	3	2	1	1	0	1	0	1	0	1
2	19	2	1	2	2	2	2	0	0	1	1	1	1	2	1	1	2	2	1	2	2	1	1	2	2	1	1	1	1	1	1	2	2	2	2	2	1	2	2	1	1	2	0	0	1	1	1	1	0
1	18	1	1	2	2	2	2	2	2	1	1	2	1	2	1	1	2	1	1	2	1	1	3	2	2	3	3	3	3	1	2	2	2	2	3	2	2	2	1	1	1	3	0	1	1	1	1	1	0
1	17	1	1	2	2	2	2	3	3	1	1	1	1	1	1	1	2	1	1	1	1	2	2	2	2	3	1	1	1	1	3	2	2	2	1	2	3	2	1	1	1	1	0	0	1	0	1	1	1
1	21	1	1	2	2	2	2	0	2	1	1	1	1	2	2	1	2	1	1	2	1	1	2	2	2	1	1	1	1	1	1	2	2	2	1	2	2	2	2	1	1	1	0	0	1	1	1	1	0
1	20	1	1	2	2	2	1	1	3	1	2	2	1	1	2	1	2	1	1	2	3	1	1	2	2	2	2	2	2	3	2	2	2	2	3	2	1	2	2	1	2	3	1	1	1	1	1	1	1
1	19	2	1	2	1	2	2	1	1	1	1	1	1	1	2	1	2	1	1	2	1	1	1	2	2	1	1	2	1	1	1	2	2	1	1	1	1	1	2	1	1	1	0	0	1	1	1	1	1
1	25	1	3	2	2	2	2	1	1	1	2	2	1	1	1	1	2	1	1	2	1	1	1	2	2	2	2	1	1	3	2	2	2	2	1	3	1	2	2	1	2	3	1	1	1	1	1	1	1
2	24	2	4	2	2	2	2	0	0	1	1	2	1	2	1	1	1	1	1	2	1	1	2	2	1	1	2	2	2	1	1	2	2	2	2	2	2	2	2	2	2	2	0	1	0	1	1	1	0
1	21	2	4	2	2	2	1	0	0	1	1	1	1	1	1	1	1	1	1	1	1	1	1	1	1	1	1	1	1	1	1	2	2	2	2	1	1	2	1	1	1	1	0	0	0	0	1	1	1
2	24	2	4	1	2	2	1	0	3	1	1	1	1	1	1	1	2	1	1	1	1	3	3	2	2	1	2	1	2	3	3	2	2	2	1	2	1	2	2	1	3	1	0	0	1	0	1	1	1
2	24	2	4	1	2	2	1	1	2	1	1	2	1	1	1	1	2	1	1	1	3	3	1	3	1	3	1	3	1	2	3	2	3	3	2	2	2	2	1	1	1	3	0	1	1	0	1	1	1
2	22	2	4	2	2	2	1	0	5	1	2	2	1	2	1	1	2	1	1	2	2	1	1	2	1	1	3	2	1	2	2	3	2	2	2	1	1	2	1	2	1	2	1	1	1	1	1	1	0
1	23	2	1	2	2	2	2	0	2	1	1	1	1	2	1	1	2	1	1	2	3	1	3	1	2	2	1	3	2	1	3	3	1	3	1	1	1	2	1	1	2	2	0	0	1	1	1	1	0
1	21	2	1	2	2	2	1	0	3	1	1	1	2	2	1	2	1	1	2	1	1	1	1	2	1	1	2	1	1	1	1	2	1	1	1	1	1	2	2	1	1	1	0	0	0	0	1	0	0
2	20	1	1	2	2	1	1	0	5	1	1	2	1	2	1	2	2	1	1	2	1	1	2	1	2	1	2	1	2	1	1	2	2	2	1	2	1	2	2	1	1	1	0	1	1	1	1	1	0
1	20	2	1	2	2	2	2	2	0	2	2	2	2	2	2	1	2	1	1	2	1	1	1	2	2	2	3	2	2	3	2	2	2	2	2	2	3	2	2	1	2	2	1	1	1	1	0	0	0
2	23	2	4	2	2	2	2	0	2	1	1	1	2	1	1	1	2	1	1	1	1	3	1	1	2	2	2	1	1	3	1	3	2	2	3	3	1	2	2	1	2	3	0	0	1	0	1	0	1
2	24	2	4	2	2	2	1	0	0	1	1	1	1	1	1	2	2	1	2	1	1	2	1	2	1	2	1	1	2	1	2	1	2	1	2	1	2	1	2	1	2	1	0	0	1	0	1	1	1
2	23	2	4	1	1	1	2	3	3	1	1	1	1	2	2	1	2	2	2	2	1	1	1	1	2	1	1	1	2	1	2	1	1	1	2	1	2	2	1	1	1	3	0	0	1	1	1	1	0
1	23	1	2	2	1	2	1	3	3	1	2	2	1	1	1	1	2	1	1	2	1	1	1	2	2	2	2	2	2	1	3	2	2	2	1	2	2	2	1	2	1	1	1	1	1	1	1	1	1
2	24	2	4	2	2	2	1	1	1	1	1	2	1	1	1	1	2	1	1	2	1	3	1	2	1	3	2	2	1	1	2	2	2	2	2	2	1	2	2	3	1	1	0	1	1	1	1	1	1
1	22	2	2	2	2	2	1	0	3	1	1	2	1	2	2	1	2	2	1	2	3	1	2	2	2	2	2	2	1	1	3	2	2	2	2	1	1	2	2	1	2	2	0	1	1	1	1	1	0
1	20	2	2	2	2	2	1	1	1	1	1	1	1	1	1	1	2	2	1	2	1	1	1	2	1	2	1	1	3	1	3	2	2	2	2	1	1	2	2	1	2	3	0	0	1	1	1	1	1
2	21	1	2	2	2	2	1	2	0	2	2	2	2	2	1	2	1	1	2	1	3	2	2	2	2	2	2	2	1	1	2	3	2	1	1	2	2	2	1	2	2	1	1	1	0	0	0	0	0
1	20	2	3	2	2	2	2	2	3	1	2	1	1	2	1	1	2	2	1	2	3	1	1	2	2	3	1	1	3	1	3	2	2	2	1	3	3	2	2	1	3	1	1	0	1	1	1	1	0
1	20	2	2	2	2	2	1	2	2	1	1	1	1	2	1	1	2	1	1	2	1	1	3	2	2	2	2	1	3	1	2	2	2	2	2	2	1	2	2	1	2	3	0	0	1	1	1	1	0
1	20	2	2	2	2	2	1	1	1	1	1	1	1	2	1	1	2	1	1	2	1	1	1	2	2	1	1	3	1	1	2	2	2	2	1	2	2	2	2	3	1	1	0	0	1	1	1	1	0
1	19	2	2	2	2	2	1	1	5	2	2	1	1	1	1	2	2	2	2	2	3	3	3	3	3	3	3	3	3	3	3	3	3	3	3	3	3	3	3	3	3	3	1	0	1	1	0	1	1
1	19	2	2	2	2	2	2	0	2	1	2	2	1	2	1	1	2	1	2	2	3	1	2	2	2	3	2	2	3	1	3	2	2	2	3	2	2	2	2	3	1	3	1	1	1	1	1	1	0
1	21	2	4	2	2	2	2	2	2	1	1	1	1	2	1	1	2	1	1	2	3	1	1	2	2	2	2	1	1	1	2	2	2	2	1	2	1	2	2	1	2	2	0	0	1	1	1	1	0
2	19	1	2	2	2	2	2	0	1	1	2	1	1	2	1	1	2	1	1	2	1	1	1	1	1	1	1	1	1	1	1	1	1	1	1	3	2	2	3	2	2	2	1	0	1	1	1	1	0
1	21	2	2	2	1	2	2	0	3	1	1	1	2	1	1	1	2	1	1	2	1	1	1	2	3	2	1	2	3	3	1	2	2	2	2	2	1	2	2	1	2	2	0	0	1	1	1	0	1
1	21	2	2	2	2	2	1	3	2	1	1	1	1	2	1	1	2	1	1	2	3	1	1	2	2	2	2	1	1	3	2	2	2	2	3	2	1	2	2	3	2	2	0	0	1	1	1	1	0
1	20	2	1	2	2	2	1	2	4	1	1	1	1	1	1	1	2	1	1	1	1	3	1	3	3	1	1	1	1	2	3	3	1	1	3	1	3	2	1	1	1	1	0	0	1	0	1	1	1
1	20	2	2	2	2	2	2	0	0	1	1	1	1	2	1	1	2	1	1	2	3	3	3	1	1	2	1	1	1	1	3	1	1	2	1	1	1	2	1	1	1	1	0	0	1	1	1	1	0
1	21	2	1	2	2	2	2	0	2	1	2	1	1	1	1	1	1	1	1	2	1	1	1	2	3	2	3	1	1	1	3	2	2	2	2	2	1	2	2	1	2	1	1	0	0	1	1	1	1
1	22	2	4	2	1	2	2	0	1	1	1	1	2	1	1	1	2	1	1	2	2	1	1	2	2	2	1	1	1	3	3	2	2	2	1	2	1	2	2	1	1	1	0	0	1	1	1	0	1
1	22	2	4	2	2	2	1	2	2	1	1	1	1	2	1	1	2	2	2	2	3	1	1	2	2	2	2	1	1	3	2	2	2	2	1	2	1	2	2	1	2	1	0	0	1	1	1	1	0
1	26	1	3	2	1	1	2	2	2	1	1	1	1	1	1	2	2	1	1	2	1	1	1	1	3	2	2	3	1	1	2	2	2	2	2	3	1	2	1	1	2	2	0	0	1	1	1	1	1
1	20	1	2	2	2	2	2	0	1	1	1	1	1	1	1	2	2	1	1	2	1	1	3	2	3	2	3	3	1	1	3	2	2	2	2	2	1	2	1	1	2	3	0	0	1	1	1	1	1
2	21	1	2	2	2	2	1	1	2	1	1	2	2	1	1	1	2	1	1	2	2	2	1	1	3	1	3	3	3	2	3	1	1	2	1	1	2	3	1	2	2	3	0	1	1	1	1	0	1
1	22	2	4	2	2	2	1	1	0	2	2	1	1	2	2	1	2	1	1	2	1	3	3	2	2	3	3	3	3	3	3	2	2	2	2	2	2	2	2	1	2	2	1	0	1	1	0	1	0
1	20	1	1	2	2	2	1	5	4	1	2	2	1	1	1	1	2	1	1	2	1	1	1	2	2	2	2	2	2	1	2	2	2	2	2	2	1	2	2	1	2	2	1	1	1	1	1	1	1
2	22	1	1	2	2	2	2	1	0	1	1	1	2	1	1	1	2	2	1	2	1	1	3	2	2	2	2	1	1	1	3	2	2	2	3	2	1	2	2	1	1	3	0	0	1	1	1	0	1
1	25	1	1	2	2	2	2	1	2	1	2	1	1	1	2	2	1	2	1	2	1	1	1	2	2	1	2	1	2	1	1	2	2	2	2	2	2	2	2	1	1	2	1	0	0	1	1	1	1
1	18	1	1	2	2	2	2	0	2	2	2	2	1	1	1	1	2	1	1	2	1	1	1	1	2	2	2	2	1	1	2	2	2	2	1	1	1	2	2	1	1	1	1	1	1	1	0	1	1
1	19	1	1	1	2	2	2	5	5	1	2	2	1	2	1	1	2	1	1	2	1	1	1	2	2	2	2	2	1	1	2	2	2	2	2	1	2	2	2	1	2	3	1	1	1	1	1	1	0
1	20	1	1	2	2	2	1	0	2	1	2	2	2	2	1	1	2	1	1	2	1	1	1	2	2	2	2	2	2	1	2	2	2	2	2	2	1	2	2	1	2	2	1	1	1	1	1	0	0
2	19	1	1	1	2	2	2	0	3	1	1	2	1	2	1	1	2	1	1	2	1	1	1	2	2	1	1	2	1	3	3	2	2	2	1	2	2	2	2	1	1	3	0	1	1	1	1	1	0
1	21	1	1	2	2	2	1	0	2	1	2	1	1	1	1	1	2	1	1	2	1	1	1	2	2	2	1	1	1	1	2	2	2	2	1	1	2	2	1	2	1	1	1	0	1	1	1	1	1
1	35	1	2	2	2	2	2	1	1	1	1	2	1	2	2	1	2	1	1	2	1	1	1	2	2	2	2	2	2	1	2	2	2	2	2	2	1	2	2	1	2	2	0	1	1	1	1	1	0
2	23	1	1	2	1	2	2	1	2	1	1	2	1	1	1	1	2	1	1	2	1	1	1	2	2	3	2	2	1	3	2	2	2	2	3	1	3	2	2	1	1	1	0	1	1	1	1	1	1
1	18	1	1	2	2	2	2	1	1	1	2	2	1	1	1	1	2	1	1	2	3	1	2	2	2	2	1	2	3	1	2	2	2	2	3	2	1	2	2	1	2	2	1	1	1	1	1	1	1
2	19	1	1	2	2	2	1	0	2	1	2	1	1	2	1	1	2	1	1	2	1	1	1	2	2	2	1	3	2	3	2	2	2	2	3	2	1	2	2	1	2	1	1	0	1	1	1	1	0
1	20	2	3	2	2	2	1	0	0	1	2	1	1	1	1	2	2	1	1	2	1	1	1	2	2	1	3	3	3	1	1	2	2	2	2	2	2	2	2	1	2	2	1	0	1	1	1	1	1
1	20	1	1	2	1	2	2	1	3	1	2	2	1	2	1	2	2	1	1	2	1	1	1	2	2	2	1	2	1	1	2	2	2	2	1	2	3	2	2	3	2	3	1	1	1	1	1	1	0
1	18	1	1	2	2	2	2	1	1	2	2	2	1	1	2	1	2	1	1	2	1	1	1	2	2	2	1	2	2	1	3	2	2	2	2	2	1	2	2	1	3	2	1	1	1	1	0	1	1
2	19	1	1	1	2	2	2	0	0	1	2	2	1	2	1	1	2	1	1	2	1	1	2	2	2	2	1	2	1	2	2	2	2	2	2	2	1	2	2	1	2	2	1	1	1	1	1	1	0
1	19	1	1	2	2	2	2	2	5	1	1	1	1	1	1	1	2	1	1	2	1	1	2	2	2	1	2	1	1	1	2	2	2	2	1	2	1	2	1	3	1	3	0	0	1	1	1	1	1
1	20	2	3	2	2	2	2	4	2	2	1	2	2	2	2	1	2	1	1	2	3	3	1	2	2	1	2	1	3	1	3	2	2	2	2	2	1	2	2	1	1	2	0	1	1	1	0	0	0
1	18	2	1	2	2	2	2	0	1	1	2	1	1	1	1	1	2	2	1	1	3	2	3	2	1	3	2	2	1	3	2	1	2	3	2	1	2	2	1	2	2	2	1	0	1	0	1	1	1
2	23	2	4	2	2	2	1	2	1	1	1	1	2	1	1	1	1	1	1	1	1	1	1	1	1	1	1	1	1	1	1	2	2	2	2	2	2	2	2	2	2	2	0	0	0	0	1	0	1
2	18	1	1	2	2	2	1	1	2	1	1	1	1	1	1	2	2	2	1	2	3	3	1	2	2	2	1	3	1	2	1	2	2	2	3	1	1	2	2	2	1	1	0	0	1	1	1	1	1
1	20	2	2	2	2	2	1	2	5	1	1	1	1	2	2	1	2	2	2	1	1	1	3	2	2	2	1	1	1	2	2	2	2	2	2	2	1	2	1	2	2	1	0	0	1	0	1	1	0
1	22	2	4	2	2	2	2	0	0	1	1	1	2	2	1	1	2	2	2	2	2	1	1	1	1	1	1	1	1	1	2	2	2	2	2	2	2	2	2	2	2	2	0	0	1	1	1	0	0
1	21	2	2	2	2	2	1	5	4	1	2	1	1	1	1	1	2	1	1	1	1	1	1	1	1	1	1	1	2	1	1	1	1	2	1	1	1	1	1	1	1	1	1	0	1	0	1	1	1
1	22	2	3	2	1	1	2	0	1	1	1	2	1	1	2	1	2	1	1	2	1	1	1	2	2	2	1	1	1	1	1	1	2	2	2	1	2	2	2	2	2	1	0	1	1	1	1	1	1
1	23	2	3	2	1	2	1	2	2	1	2	1	2	2	1	1	2	1	2	2	1	1	2	2	1	1	2	1	1	1	2	2	2	2	1	2	1	2	2	1	1	2	1	0	1	1	1	0	0
1	20	1	1	2	2	2	2	1	2	2	2	2	1	2	1	1	2	1	1	2	1	1	1	2	2	2	2	2	1	1	2	2	2	2	1	1	1	2	2	1	2	1	1	1	1	1	0	1	0
1	18	1	1	2	2	2	2	2	2	2	2	2	1	1	1	1	1	1	2	2	1	1	1	2	2	2	2	2	2	3	2	2	2	2	2	2	1	2	1	3	3	3	1	1	0	1	0	1	1
1	23	2	4	2	2	2	1	0	1	1	2	1	1	2	2	1	2	1	1	2	1	1	2	2	2	3	2	1	3	1	2	2	2	2	2	2	2	2	2	1	1	2	1	0	1	1	1	1	0
1	22	2	4	2	2	2	2	1	4	1	1	1	1	1	1	1	1	2	1	1	2	2	2	1	1	1	1	1	1	1	2	2	2	2	1	1	1	2	2	1	2	1	0	0	0	0	1	1	1
1	20	1	1	2	2	2	2	0	4	1	1	1	1	2	1	1	2	1	1	2	1	3	3	2	3	3	1	1	1	1	1	1	2	2	2	2	2	2	1	1	1	2	0	0	1	1	1	1	0
1	20	1	2	2	2	2	2	2	2	2	2	1	1	2	1	1	2	2	2	2	2	3	2	2	2	2	2	1	1	3	2	2	2	3	2	2	1	2	2	1	1	3	1	0	1	1	0	1	0
1	24	2	3	2	2	2	2	1	0	2	1	1	1	1	1	1	2	1	1	2	1	1	1	2	2	2	1	1	1	1	2	2	2	2	2	2	2	2	2	2	2	2	0	0	1	1	0	1	1
1	21	1	1	2	2	2	2	1	5	1	2	1	1	2	1	1	2	1	1	2	1	3	2	2	2	3	2	1	1	1	2	2	2	1	2	1	3	2	1	1	1	1	1	0	1	1	1	1	0
2	20	1	1	2	2	2	1	1	3	1	2	1	1	1	1	1	2	1	2	2	3	1	1	2	2	2	2	1	1	1	1	1	2	2	1	3	2	2	2	2	2	1	1	0	1	1	1	1	1
1	21	2	2	2	1	1	2	0	2	1	1	1	2	2	1	1	2	1	1	2	3	1	3	3	3	1	3	1	1	1	1	2	2	3	3	3	3	2	3	1	1	3	0	0	1	1	1	0	0
1	23	1	1	2	2	2	2	0	0	1	2	2	1	1	1	1	2	1	1	2	1	1	1	1	2	2	1	2	1	3	2	2	2	3	2	2	1	2	2	1	2	2	1	1	1	1	1	1	1
1	22	2	2	2	2	2	1	0	1	1	1	1	1	2	1	2	2	1	1	2	1	1	1	2	2	2	1	1	1	2	2	2	2	2	1	1	1	2	1	2	1	1	0	0	1	1	1	1	0
1	18	1	1	2	2	2	2	0	2	1	1	2	1	1	2	1	2	1	1	2	3	1	1	2	2	1	1	1	1	3	3	2	2	3	2	2	3	2	1	1	1	2	0	1	1	1	1	1	1
1	19	1	1	2	2	2	1	1	5	1	1	2	1	2	1	1	2	1	1	2	3	1	1	2	2	2	2	2	1	1	3	2	2	2	2	2	1	2	1	1	2	2	0	1	1	1	1	1	0
1	23	1	1	2	2	2	2	0	0	1	2	2	1	1	2	1	1	1	1	2	1	1	1	2	2	1	2	2	2	1	3	2	2	3	3	2	3	2	2	1	2	2	1	1	0	1	1	1	1
2	18	1	1	2	2	2	2	1	1	1	1	1	1	1	1	1	1	1	1	1	1	1	1	2	1	2	2	1	3	1	3	2	2	2	1	1	1	2	2	1	2	1	0	0	0	0	1	1	1
2	20	1	1	2	2	2	2	1	3	1	2	1	1	2	1	1	2	1	1	2	1	1	2	2	2	2	1	1	1	1	3	2	2	2	1	2	1	2	2	1	2	1	1	0	1	1	1	1	0
1	19	1	1	1	1	2	2	1	1	1	2	2	1	2	1	1	2	1	1	2	3	1	1	2	2	2	1	3	1	1	2	2	2	2	1	2	2	2	2	2	3	2	1	1	1	1	1	1	0
1	20	1	1	2	2	2	2	0	1	1	1	2	1	2	2	2	2	1	1	2	3	2	1	2	2	2	2	2	1	3	3	2	2	2	2	2	1	2	2	1	2	2	0	1	1	1	1	1	0
1	21	1	1	2	2	2	2	0	1	1	1	2	1	2	1	1	2	1	1	2	1	1	1	2	3	3	1	3	3	3	1	3	2	2	2	3	3	2	3	1	1	2	0	1	1	1	1	1	0
2	18	1	1	2	2	2	2	3	2	1	1	1	1	2	1	2	2	1	1	1	1	1	2	2	3	2	1	1	3	1	3	2	2	2	3	2	1	2	2	2	2	2	0	0	1	0	1	1	0
1	19	1	1	2	2	2	2	5	3	1	1	2	1	1	1	1	2	1	1	2	1	1	1	2	2	2	1	3	1	1	3	2	2	2	2	2	1	2	1	1	2	2	0	1	1	1	1	1	1
1	21	1	1	2	2	2	2	1	0	1	1	1	1	1	1	1	2	1	1	2	2	1	1	2	2	2	2	2	1	3	1	2	2	2	2	2	1	2	2	1	2	2	0	0	1	1	1	1	1
1	19	1	1	2	2	2	2	3	4	2	1	1	1	2	2	1	2	2	2	2	1	2	1	1	2	1	1	1	1	1	1	1	1	3	1	2	2	2	1	1	1	1	0	0	1	1	0	1	0
1	19	1	1	2	2	2	2	2	4	1	1	2	1	2	2	1	1	1	1	1	1	1	1	2	1	2	1	2	1	1	1	2	2	2	2	2	1	2	2	1	2	1	0	1	0	0	1	1	0
1	19	1	1	2	2	2	1	3	3	2	1	2	1	2	1	1	2	1	1	2	1	1	1	2	2	1	1	2	2	2	2	2	2	2	2	1	2	2	1	2	1	2	0	1	1	1	0	1	0
1	19	1	1	2	1	2	2	2	3	1	1	1	2	1	1	1	2	1	1	2	1	1	3	2	3	2	1	1	1	3	3	2	2	2	1	1	3	2	3	1	1	1	0	0	1	1	1	0	1
1	21	1	1	2	2	2	1	0	2	1	1	1	1	2	2	1	2	1	1	2	1	1	2	2	2	3	3	1	1	1	1	2	2	2	3	2	3	2	2	3	3	3	0	0	1	1	1	1	0
1	18	1	1	2	2	2	1	1	2	1	1	1	2	2	2	1	1	2	1	1	2	1	3	2	2	1	1	3	2	1	2	3	1	2	1	3	2	2	1	1	3	3	0	0	0	0	1	0	0
2	20	1	1	2	2	2	1	0	0	1	1	1	1	1	1	1	2	1	1	2	1	1	2	2	1	2	2	1	1	1	2	2	2	2	2	2	1	2	2	1	2	2	0	0	1	1	1	1	1
1	22	1	1	2	2	2	1	1	2	1	1	2	1	2	1	1	2	1	2	2	1	1	1	2	2	2	2	3	3	1	2	2	2	2	3	2	1	2	2	1	2	3	0	1	1	1	1	1	0
1	17	1	1	2	2	2	2	3	0	1	1	2	2	1	1	1	2	1	1	2	1	1	2	2	2	1	1	3	1	1	3	3	3	3	3	3	3	3	3	3	3	3	0	1	1	1	1	0	1
2	20	1	1	2	2	2	2	0	5	1	2	1	2	2	1	1	2	2	2	2	1	3	3	1	1	1	1	1	1	1	1	1	1	1	1	1	1	2	1	3	1	1	1	0	1	1	1	0	0
1	20	1	1	2	2	2	2	2	2	1	1	1	2	2	1	1	2	1	1	2	3	1	1	2	3	2	1	1	1	2	2	1	1	2	2	1	1	2	1	1	2	1	0	0	1	1	1	0	0
1	21	1	1	2	2	2	2	0	0	1	1	2	1	1	1	1	2	1	1	2	3	1	1	3	3	1	2	3	3	1	3	2	2	2	3	3	3	2	2	1	3	3	0	1	1	1	1	1	1
1	20	1	1	2	2	2	2	1	0	1	1	1	1	1	1	1	2	1	1	2	3	1	1	2	2	2	3	1	2	2	2	2	2	2	2	2	2	2	2	1	2	2	0	0	1	1	1	1	1
1	19	1	1	2	2	2	2	1	5	1	2	1	1	2	1	1	2	1	1	2	1	1	1	2	3	2	1	1	1	1	2	2	2	2	1	1	2	2	2	2	1	1	1	0	1	1	1	1	0
1	18	1	1	2	2	2	1	0	2	2	1	1	1	1	1	1	2	2	1	2	1	1	1	2	2	2	2	3	1	1	1	2	2	2	2	2	1	2	2	2	1	1	0	0	1	1	0	1	1
2	19	1	1	2	2	2	2	1	2	1	1	1	1	2	1	1	2	1	1	2	1	1	1	2	2	2	1	1	1	1	2	3	3	2	3	1	3	2	3	3	1	1	0	0	1	1	1	1	0
2	18	1	1	2	2	2	1	2	2	1	2	2	2	1	1	2	1	1	1	1	2	2	1	3	1	1	1	2	1	3	1	1	1	2	3	3	1	1	1	2	2	3	1	1	0	0	1	0	1
2	18	1	1	2	2	2	1	3	5	1	1	1	1	2	1	1	1	2	1	1	1	3	3	1	3	2	2	3	2	3	2	3	2	3	3	2	3	3	2	3	2	2	0	0	0	0	1	1	0
1	20	1	1	2	2	2	1	0	2	1	1	1	2	2	1	1	2	1	1	2	1	1	3	2	3	2	3	3	1	1	3	2	2	2	3	2	1	2	2	1	3	1	0	0	1	1	1	0	0
1	20	1	1	2	1	2	2	3	3	1	1	1	1	1	1	1	2	1	1	2	1	3	1	2	2	2	2	1	1	2	2	3	3	2	1	3	3	2	1	2	2	1	0	0	1	1	1	1	1
2	20	1	1	2	2	2	2	0	1	1	2	2	1	1	1	1	2	1	1	2	3	1	1	2	2	2	1	2	1	2	2	2	2	2	2	1	1	2	2	1	2	2	1	1	1	1	1	1	1
2	21	1	1	2	2	2	2	0	5	1	1	1	1	1	1	1	2	1	1	2	1	1	1	1	1	1	1	1	1	1	1	2	2	2	1	2	2	2	1	1	1	1	0	0	1	1	1	1	1
2	20	1	1	2	2	2	2	2	1	1	2	2	1	1	1	1	2	1	1	2	1	1	2	2	2	2	3	2	1	3	3	2	2	3	2	2	1	2	2	1	2	2	1	1	1	1	1	1	1
1	18	1	1	2	2	2	2	0	0	1	1	2	1	1	2	1	2	1	1	2	3	1	1	2	2	1	2	2	1	1	3	2	2	2	2	2	3	2	2	3	1	3	0	1	1	1	1	1	1
2	23	1	3	2	2	2	1	0	1	1	1	1	1	2	1	1	2	1	1	2	1	3	1	1	2	1	1	1	1	1	3	3	3	3	1	3	1	2	3	1	1	1	0	0	1	1	1	1	0
1	19	1	1	2	2	2	2	0	2	1	2	2	1	2	2	2	2	1	1	2	2	1	1	3	3	3	3	3	3	3	3	1	3	3	3	3	3	3	3	3	3	3	1	1	1	1	1	1	0
1	21	2	3	2	2	2	2	2	1	1	1	2	2	2	2	1	2	2	1	2	2	3	1	2	2	3	3	3	1	3	3	2	2	2	3	2	1	2	2	1	3	2	0	1	1	1	1	0	0
2	21	1	1	2	2	2	1	0	1	1	2	2	1	1	1	1	2	1	1	2	1	1	1	2	2	2	2	2	2	2	2	2	2	2	2	2	1	2	2	1	2	2	1	1	1	1	1	1	1
1	19	1	1	2	2	2	2	0	0	1	1	2	1	1	1	1	2	1	1	2	1	1	1	2	2	2	1	2	3	1	3	2	2	2	2	2	1	2	1	1	1	2	0	1	1	1	1	1	1
1	20	1	1	2	2	2	2	0	3	2	1	1	1	2	1	2	2	1	1	2	1	1	3	2	2	1	2	1	1	1	1	2	2	2	2	2	2	2	2	1	1	2	0	0	1	1	0	1	0
1	20	2	2	2	2	2	2	0	0	1	2	1	1	1	1	1	2	1	1	2	1	1	1	2	1	1	2	1	1	1	3	2	2	2	2	1	2	2	1	1	1	3	1	0	1	1	1	1	1
1	22	2	3	1	1	2	2	5	3	1	1	2	1	1	1	1	2	1	1	2	3	1	1	3	1	1	1	3	1	2	3	2	2	2	2	1	2	2	2	2	2	2	0	1	1	1	1	1	1
1	22	2	1	2	2	2	1	2	2	1	2	1	1	2	1	1	2	2	1	2	1	1	1	2	2	2	2	1	2	2	2	2	2	2	2	2	1	2	2	1	2	1	1	0	1	1	1	1	0
2	21	2	2	2	2	2	1	1	1	1	2	1	1	2	2	1	2	1	1	2	3	1	3	1	1	1	1	2	3	3	3	1	2	2	2	2	2	2	2	2	1	2	1	0	1	1	1	1	0
1	21	2	4	2	2	2	2	1	0	1	1	1	1	2	1	1	2	2	1	2	1	1	2	2	2	3	2	3	3	3	3	3	3	3	3	3	3	3	3	3	3	3	0	0	1	1	1	1	0
1	23	2	4	2	2	2	1	0	2	1	1	1	1	2	1	1	2	1	1	2	3	3	3	3	3	3	3	3	3	3	3	2	1	3	3	3	3	3	3	3	3	3	0	0	1	1	1	1	0
2	22	2	4	2	1	2	2	0	2	1	1	1	1	2	2	1	2	1	1	2	1	1	1	2	2	2	3	1	1	2	3	2	2	2	2	2	3	2	2	2	2	2	0	0	1	1	1	1	0
1	22	2	3	2	2	2	2	1	1	1	1	2	1	2	1	1	2	1	1	2	1	1	2	2	1	1	2	2	1	1	2	2	2	2	2	2	1	2	2	1	1	2	0	1	1	1	1	1	0
1	27	2	4	2	2	2	1	1	2	1	1	2	2	2	1	1	2	1	1	2	1	1	1	2	2	2	1	2	1	2	2	2	2	2	2	2	1	2	2	1	2	1	0	1	1	1	1	0	0
1	23	2	4	2	2	2	1	0	2	1	1	2	1	1	1	1	2	1	1	2	3	3	1	3	2	2	2	3	1	3	3	3	3	3	3	3	3	3	3	3	3	3	0	1	1	1	1	1	1
1	20	2	2	2	1	2	1	5	5	1	1	1	1	2	1	1	2	1	1	2	1	1	3	2	2	2	3	1	1	1	2	2	2	2	3	2	3	2	2	1	1	3	0	0	1	1	1	1	0
1	24	2	2	2	2	2	1	0	1	1	2	1	1	1	1	2	1	2	2	2	1	3	3	3	3	3	3	1	1	1	3	3	3	2	1	1	3	2	1	1	1	1	1	0	0	1	1	1	1
2	24	1	4	2	2	2	2	1	0	1	2	2	1	2	1	2	1	1	2	2	3	3	3	3	3	3	3	3	3	3	3	3	3	3	3	3	3	3	3	3	3	3	1	1	0	1	1	1	0
1	21	2	3	2	2	1	2	0	2	1	1	1	1	1	1	2	1	1	1	1	1	1	1	1	1	1	1	1	2	2	2	2	2	2	2	2	2	2	3	3	2	1	0	0	0	0	1	1	1
1	22	2	4	2	1	1	1	0	2	1	1	1	1	1	1	1	1	1	1	1	2	1	1	1	2	2	1	1	2	3	1	2	2	1	3	1	3	3	1	1	3	3	0	0	0	0	1	1	1
1	22	2	4	2	2	2	2	1	1	1	2	2	1	2	2	1	2	1	1	2	1	1	1	2	2	1	1	1	3	1	1	2	2	2	3	2	3	2	2	1	1	3	1	1	1	1	1	1	0
1	25	2	4	2	2	2	2	0	0	1	1	1	1	2	1	1	2	1	1	2	2	1	1	2	2	2	2	1	1	1	2	2	2	2	2	2	1	2	2	1	2	2	0	0	1	1	1	1	0
1	22	2	4	2	2	2	2	2	2	1	1	1	2	1	1	1	2	1	2	2	1	1	1	2	2	2	2	1	1	1	2	2	2	2	1	2	1	2	2	1	2	1	0	0	1	1	1	0	1
1	19	2	1	1	2	1	2	1	5	1	2	1	1	2	2	1	2	2	1	2	3	3	1	1	1	2	2	1	3	3	2	1	1	2	1	3	2	2	1	1	1	3	1	0	1	1	1	1	0
1	18	2	1	2	2	2	2	0	5	2	2	1	2	1	2	1	2	1	1	2	2	2	1	2	2	1	1	2	2	1	2	2	2	2	3	3	2	2	1	1	1	2	1	0	1	1	0	0	1
1	22	2	4	2	1	2	1	2	0	2	2	1	1	1	1	1	1	1	2	1	2	2	1	2	1	1	1	1	1	1	2	1	3	2	2	2	2	1	1	1	2	1	1	0	0	0	0	1	1
2	24	2	4	2	2	2	1	0	4	1	1	1	1	1	1	1	1	1	1	1	1	1	1	1	1	1	1	1	2	1	2	1	1	1	1	1	1	1	2	2	1	1	0	0	0	0	1	1	1
1	21	2	4	1	2	2	1	0	2	1	1	1	1	2	1	1	2	2	1	1	1	1	1	2	2	2	2	1	1	1	2	2	2	2	2	2	2	2	2	1	1	1	0	0	1	0	1	1	0
1	25	2	4	2	2	2	1	1	1	1	1	1	1	2	1	1	2	1	1	2	1	1	1	2	2	2	2	1	1	3	2	2	2	2	3	1	1	2	2	2	2	3	0	0	1	1	1	1	0
2	21	1	1	2	2	2	1	0	0	1	1	2	1	1	1	2	2	1	1	2	1	1	3	2	3	1	2	3	1	1	3	2	2	3	3	2	1	2	2	1	1	2	0	1	1	1	1	1	1
1	22	2	1	2	2	2	2	1	3	1	1	1	1	1	1	1	1	1	1	1	1	1	1	1	1	1	1	1	1	1	1	1	1	1	1	1	1	1	1	1	1	1	0	0	0	0	1	1	1
2	31	1	2	1	1	1	1	3	3	2	2	2	2	2	2	2	2	2	2	1	1	3	3	3	3	3	2	3	3	2	3	2	2	2	3	3	3	3	3	3	3	3	1	1	1	0	0	0	0
[truncated: 35 more columns]
